# Supplementary material for: Methyl 4-(benz­yloxy)-3-meth­oxy­benzo­ate
Source: Acta Crystallogr Sect E Struct Rep Online. 2013 Sep 18;69(Pt 10):o1562. doi: 10.1107/S1600536813025415 (PMC3790423; doi:10.1107/S1600536813025415)
Supplement: Supplementary file 1 [file e-69-o1562-sup1.cif]

##############################################################################
#                                                                            #
# This CIF contains the data in a paper accepted for publication in          #
# Acta Crystallographica Section E. It conforms to the requirements of       #
# Notes for Authors for Acta Crystallographica Section E, and has been       #
# peer reviewed under the auspices of the IUCr Commission on Journals.       #
#                                                                            #
# Full details of the Crystallographic Information File format               #
# are given in the paper "The Crystallographic Information File (CIF):       #
# a New Standard Archive File for Crystallography" by S. R. Hall, F. H.      #
# Allen and I. D. Brown [Acta Cryst. (1991), A47, 655-685].                  #
#                                                                            #
# The current version of the core CIF dictionary is obtainable from          #
# ftp://ftp.iucr.org/pub/cif_core.dic.                                       #
#                                                                            #
# Software is freely available for graphical display of the structure(s)     #
# in this CIF. For information consult the CIF software page                 #
# http://www.iucr.org/resources/cif/software.                                #
#                                                                            #
# This file may be used for bona fide research purposes within the           #
# scientific community so long as proper attribution is given to the journal # 
# article from which it was obtained.                                        #
#                                                                            #
##############################################################################
data_I
_database_code_depnum_ccdc_archive 'CCDC 960929'
_audit_creation_method     SHELXL-97
_chemical_name_systematic
;
Methyl 4-(benzyloxy)-3-methoxybenzoate
;
_chemical_name_common
;
methyl 4-(benzyloxy)-3-methoxybenzoate
;
_chemical_formula_moiety     'C16 H16 O4'
_chemical_formula_sum     'C16 H16 O4'
_chemical_formula_weight     272.29
_chemical_melting_point     ?
_symmetry_cell_setting     monoclinic
_symmetry_space_group_name_H-M     'P 21/c'
_symmetry_space_group_name_Hall     '-P 2ybc'
loop_
    _symmetry_equiv_pos_as_xyz
    'x, y, z'
    '-x, y+1/2, -z+1/2'
    '-x, -y, -z'
    'x, -y-1/2, z-1/2'
_cell_length_a     5.2466(7)
_cell_length_b     17.973(2)
_cell_length_c     14.8785(18)
_cell_angle_alpha     90.00
_cell_angle_beta     94.018(3)
_cell_angle_gamma     90.00
_cell_volume     1399.6(3)
_cell_formula_units_Z     4
_cell_measurement_reflns_used     1683
_cell_measurement_theta_min     5.3
_cell_measurement_theta_max     45.5
_cell_measurement_temperature     293(2)
_exptl_crystal_description     block
_exptl_crystal_colour     colourless
_exptl_crystal_size_max     0.12
_exptl_crystal_size_mid     0.12
_exptl_crystal_size_min     0.10
_exptl_crystal_density_diffrn     1.292
_exptl_crystal_density_meas     ?
_exptl_crystal_density_method     'not measured'
_exptl_crystal_F_000     576
_exptl_absorpt_coefficient_mu     0.093
_exptl_absorpt_correction_type     psi-scan
_exptl_absorpt_process_details     '(North <i>et al.</i>, 1968)'
_exptl_absorpt_correction_T_min     0.9890
_exptl_absorpt_correction_T_max     0.9908
_exptl_special_details     ?
_diffrn_ambient_temperature     293(2)
_diffrn_radiation_type     MoK\a
_diffrn_radiation_wavelength     0.71073
_diffrn_radiation_source     'fine-focus sealed tube'
_diffrn_radiation_monochromator     graphite
_diffrn_measurement_device_type     'Enraf--Nonius CAD-4'
_diffrn_measurement_method     \w/2\q
_diffrn_detector_area_resol_mean     ?
_diffrn_reflns_number     7732
_diffrn_reflns_av_R_equivalents     0.0286
_diffrn_reflns_av_sigmaI/netI     0.0346
_diffrn_reflns_theta_min     2.27
_diffrn_reflns_theta_max     24.99
_diffrn_reflns_theta_full     24.99
_diffrn_measured_fraction_theta_max     0.995
_diffrn_measured_fraction_theta_full     0.995
_diffrn_reflns_limit_h_min     -6
_diffrn_reflns_limit_h_max     6
_diffrn_reflns_limit_k_min     -21
_diffrn_reflns_limit_k_max     14
_diffrn_reflns_limit_l_min     -16
_diffrn_reflns_limit_l_max     17
_diffrn_standards_number     3
_diffrn_standards_interval_count     .
_diffrn_standards_interval_time     120
_diffrn_standards_decay_%     1
_refine_special_details
;
Refinement of <i>F</i>^2^ against ALL reflections. The weighted <i>R</i>-factor
<i>wR</i> and goodness of fit <i>S</i> are based on <i>F</i>^2^, conventional
<i>R</i>-factors <i>R</i> are based on <i>F</i>, with <i>F</i> set to zero for
negative <i>F</i>^2^. The threshold expression of <i>F</i>^2^ >
\s(<i>F</i>^2^) is used only for calculating <i>R</i>-factors(gt) <i>etc</i>.
and is not relevant to the choice of reflections for refinement.
<i>R</i>-factors based on <i>F</i>^2^ are statistically about twice as large
as those based on <i>F</i>, and <i>R</i>- factors based on ALL data will be
even larger.
;
_reflns_number_total     2454
_reflns_number_gt     1666
_reflns_threshold_expression     >2sigma(I)
_refine_ls_structure_factor_coef     Fsqd
_refine_ls_matrix_type     full
_refine_ls_R_factor_all     0.0730
_refine_ls_R_factor_gt     0.0452
_refine_ls_wR_factor_gt     0.1200
_refine_ls_wR_factor_ref     0.1377
_refine_ls_goodness_of_fit_ref     0.909
_refine_ls_restrained_S_all     0.909
_refine_ls_number_reflns     2454
_refine_ls_number_parameters     182
_refine_ls_number_restraints     0
_refine_ls_hydrogen_treatment     constr
_refine_ls_weighting_scheme     calc
_refine_ls_weighting_details
         'calc w=1/[\s^2^(Fo^2^)+(0.0874P)^2^+0.1010P] where P=(Fo^2^+2Fc^2^)/3'
_atom_sites_solution_hydrogens     geom
_atom_sites_solution_primary     direct
_atom_sites_solution_secondary     difmap
_refine_ls_shift/su_max     0.005
_refine_ls_shift/su_mean     0.000
_refine_diff_density_max     0.181
_refine_diff_density_min     -0.173
_refine_ls_extinction_method     none
_refine_ls_extinction_coef     ?
loop_
    _atom_type_symbol
    _atom_type_description
    _atom_type_scat_dispersion_real
    _atom_type_scat_dispersion_imag
    _atom_type_scat_source
    'C' 'C' 0.0033 0.0016
                         'International Tables Vol C Tables 4.2.6.8 and 6.1.1.4'
    'H' 'H' 0.0000 0.0000
                         'International Tables Vol C Tables 4.2.6.8 and 6.1.1.4'
    'O' 'O' 0.0106 0.0060
                         'International Tables Vol C Tables 4.2.6.8 and 6.1.1.4'
_computing_data_collection     'CAD-4 Software (Enraf--Nonius, 1985)'
_computing_cell_refinement     'CAD-4 Software (Enraf--Nonius, 1985)'
_computing_data_reduction     'XCAD4 (Harms & Wocadlo, 1995)'
_computing_structure_solution     'SHELXS97 (Sheldrick, 2008)'
_computing_structure_refinement     'SHELXL97 (Sheldrick, 2008)'
_computing_molecular_graphics     'SHELXTL (Sheldrick, 2008)'
_computing_publication_material     'SHELXTL (Sheldrick, 2008)'
loop_
    _atom_site_type_symbol
    _atom_site_label
    _atom_site_fract_x
    _atom_site_fract_y
    _atom_site_fract_z
    _atom_site_U_iso_or_equiv
    _atom_site_adp_type
    _atom_site_calc_flag
    _atom_site_refinement_flags
    _atom_site_occupancy
    _atom_site_symmetry_multiplicity
    _atom_site_disorder_assembly
    _atom_site_disorder_group
    O O1 0.8880(3) 0.30300(7) 0.59482(9) 0.0538(4) Uani d . 1 1 . .
    O O2 0.5720(3) 0.29367(7) 0.71794(9) 0.0573(4) Uani d . 1 1 . .
    O O3 0.3782(4) 0.61921(8) 0.64985(12) 0.0841(5) Uani d . 1 1 . .
    O O4 0.2344(3) 0.55257(8) 0.76146(10) 0.0702(5) Uani d . 1 1 . .
    C C1 1.3108(4) 0.18726(11) 0.53747(14) 0.0585(6) Uani d . 1 1 . .
    H H1 1.4248 0.2124 0.5774 0.070 Uiso calc R 1 1 . .
    C C2 1.3529(5) 0.11390(13) 0.51813(17) 0.0714(7) Uani d . 1 1 . .
    H H2 1.4940 0.0896 0.5457 0.086 Uiso calc R 1 1 . .
    C C3 1.1895(5) 0.07597(12) 0.45856(17) 0.0703(7) Uani d . 1 1 . .
    H H3 1.2194 0.0263 0.4453 0.084 Uiso calc R 1 1 . .
    C C4 0.9838(5) 0.11185(14) 0.41926(18) 0.0789(7) Uani d . 1 1 . .
    H H4 0.8709 0.0866 0.3790 0.095 Uiso calc R 1 1 . .
    C C5 0.9409(4) 0.18540(14) 0.43850(16) 0.0682(6) Uani d . 1 1 . .
    H H5 0.8002 0.2095 0.4104 0.082 Uiso calc R 1 1 . .
    C C6 1.1025(4) 0.22385(11) 0.49856(13) 0.0475(5) Uani d . 1 1 . .
    C C7 1.0484(4) 0.30341(11) 0.52037(14) 0.0552(5) Uani d . 1 1 . .
    H H7A 1.2064 0.3297 0.5366 0.066 Uiso calc R 1 1 . .
    H H7B 0.9622 0.3279 0.4687 0.066 Uiso calc R 1 1 . .
    C C8 0.7756(3) 0.36807(10) 0.61691(12) 0.0456(5) Uani d . 1 1 . .
    C C9 0.6001(3) 0.36283(10) 0.68347(12) 0.0430(4) Uani d . 1 1 . .
    C C10 0.4714(3) 0.42556(10) 0.70828(12) 0.0463(5) Uani d . 1 1 . .
    H H10 0.3552 0.4222 0.7525 0.056 Uiso calc R 1 1 . .
    C C11 0.5133(4) 0.49364(10) 0.66796(12) 0.0481(5) Uani d . 1 1 . .
    C C12 0.6864(4) 0.49822(11) 0.60332(15) 0.0629(6) Uani d . 1 1 . .
    H H12 0.7146 0.5438 0.5760 0.075 Uiso calc R 1 1 . .
    C C13 0.8196(4) 0.43625(11) 0.57813(16) 0.0631(6) Uani d . 1 1 . .
    H H13 0.9389 0.4404 0.5350 0.076 Uiso calc R 1 1 . .
    C C14 0.3712(4) 0.28318(11) 0.77630(14) 0.0581(6) Uani d . 1 1 . .
    H H14A 0.3996 0.3146 0.8282 0.087 Uiso calc R 1 1 . .
    H H14B 0.3679 0.2321 0.7951 0.087 Uiso calc R 1 1 . .
    H H14C 0.2109 0.2958 0.7450 0.087 Uiso calc R 1 1 . .
    C C15 0.3720(4) 0.56143(11) 0.69069(15) 0.0561(5) Uani d . 1 1 . .
    C C16 0.0836(5) 0.61549(13) 0.78568(19) 0.0836(8) Uani d . 1 1 . .
    H H16A 0.1948 0.6546 0.8085 0.100 Uiso d R 1 1 . .
    H H16B -0.0272 0.6009 0.8312 0.100 Uiso d R 1 1 . .
    H H16C -0.0171 0.6329 0.7335 0.100 Uiso d R 1 1 . .
loop_
    _atom_site_aniso_label
    _atom_site_aniso_U_11
    _atom_site_aniso_U_22
    _atom_site_aniso_U_33
    _atom_site_aniso_U_12
    _atom_site_aniso_U_13
    _atom_site_aniso_U_23
    O1 0.0645(9) 0.0414(7) 0.0585(8) 0.0127(6) 0.0255(7) 0.0029(6)
    O2 0.0783(10) 0.0372(7) 0.0597(8) 0.0080(6) 0.0284(7) 0.0058(6)
    O3 0.1240(15) 0.0404(9) 0.0900(12) 0.0199(8) 0.0231(10) 0.0051(8)
    O4 0.0835(11) 0.0497(9) 0.0804(10) 0.0211(7) 0.0277(9) -0.0038(7)
    C1 0.0590(13) 0.0555(13) 0.0617(13) 0.0077(10) 0.0084(10) -0.0034(10)
    C2 0.0729(15) 0.0581(14) 0.0848(17) 0.0183(12) 0.0168(13) 0.0063(13)
    C3 0.0827(17) 0.0462(12) 0.0868(17) -0.0010(12) 0.0399(14) -0.0076(12)
    C4 0.0712(16) 0.0758(18) 0.0911(18) -0.0194(13) 0.0155(14) -0.0256(14)
    C5 0.0511(12) 0.0743(16) 0.0796(16) 0.0061(11) 0.0058(11) -0.0059(13)
    C6 0.0469(11) 0.0491(11) 0.0487(11) 0.0023(9) 0.0188(9) 0.0002(9)
    C7 0.0582(12) 0.0511(12) 0.0591(12) 0.0094(9) 0.0242(10) 0.0056(10)
    C8 0.0485(10) 0.0385(10) 0.0504(10) 0.0063(8) 0.0082(8) -0.0017(8)
    C9 0.0503(10) 0.0344(9) 0.0448(10) 0.0026(8) 0.0062(8) 0.0007(8)
    C10 0.0510(11) 0.0433(11) 0.0456(10) 0.0046(8) 0.0097(8) -0.0038(9)
    C11 0.0548(11) 0.0358(10) 0.0538(11) 0.0039(8) 0.0054(9) -0.0034(9)
    C12 0.0768(14) 0.0374(10) 0.0771(15) 0.0008(10) 0.0244(12) 0.0060(10)
    C13 0.0676(13) 0.0468(12) 0.0786(14) 0.0061(10) 0.0323(11) 0.0080(11)
    C14 0.0702(14) 0.0482(12) 0.0581(12) -0.0017(10) 0.0208(10) 0.0073(10)
    C15 0.0660(13) 0.0408(11) 0.0613(13) 0.0066(9) 0.0027(11) -0.0086(10)
    C16 0.0882(18) 0.0625(15) 0.1027(19) 0.0262(13) 0.0258(15) -0.0171(14)
_geom_special_details
;
All e.s.d.'s (except the e.s.d. in the dihedral angle between two l.s. planes)
are estimated using the full covariance matrix. The cell e.s.d.'s are taken
into account individually in the estimation of e.s.d.'s in distances, angles
and torsion angles; correlations between e.s.d.'s in cell parameters are only
used when they are defined by crystal symmetry. An approximate (isotropic)
treatment of cell e.s.d.'s is used for estimating e.s.d.'s involving l.s.
planes.
;
loop_
    _geom_bond_atom_site_label_1
    _geom_bond_atom_site_label_2
    _geom_bond_site_symmetry_2
    _geom_bond_distance
    _geom_bond_publ_flag
    O1 C8 . 1.360(2) ?
    O1 C7 . 1.437(2) ?
    O2 C9 . 1.357(2) ?
    O2 C14 . 1.424(2) ?
    O3 C15 . 1.205(2) ?
    O4 C15 . 1.327(3) ?
    O4 C16 . 1.440(2) ?
    C1 C6 . 1.369(3) ?
    C1 C2 . 1.371(3) ?
    C1 H1 . 0.9300 ?
    C2 C3 . 1.371(3) ?
    C2 H2 . 0.9300 ?
    C3 C4 . 1.354(3) ?
    C3 H3 . 0.9300 ?
    C4 C5 . 1.374(3) ?
    C4 H4 . 0.9300 ?
    C5 C6 . 1.374(3) ?
    C5 H5 . 0.9300 ?
    C6 C7 . 1.498(3) ?
    C7 H7A . 0.9700 ?
    C7 H7B . 0.9700 ?
    C8 C13 . 1.381(3) ?
    C8 C9 . 1.402(3) ?
    C9 C10 . 1.378(2) ?
    C10 C11 . 1.387(3) ?
    C10 H10 . 0.9300 ?
    C11 C12 . 1.371(3) ?
    C11 C15 . 1.477(3) ?
    C12 C13 . 1.381(3) ?
    C12 H12 . 0.9300 ?
    C13 H13 . 0.9300 ?
    C14 H14A . 0.9600 ?
    C14 H14B . 0.9600 ?
    C14 H14C . 0.9600 ?
    C16 H16A . 0.9601 ?
    C16 H16B . 0.9601 ?
    C16 H16C . 0.9600 ?
loop_
    _geom_angle_atom_site_label_1
    _geom_angle_atom_site_label_2
    _geom_angle_atom_site_label_3
    _geom_angle_site_symmetry_1
    _geom_angle_site_symmetry_3
    _geom_angle
    _geom_angle_publ_flag
    C8 O1 C7 . . 117.96(14) ?
    C9 O2 C14 . . 117.16(14) ?
    C15 O4 C16 . . 116.30(17) ?
    C6 C1 C2 . . 120.6(2) ?
    C6 C1 H1 . . 119.7 ?
    C2 C1 H1 . . 119.7 ?
    C1 C2 C3 . . 120.8(2) ?
    C1 C2 H2 . . 119.6 ?
    C3 C2 H2 . . 119.6 ?
    C4 C3 C2 . . 119.1(2) ?
    C4 C3 H3 . . 120.5 ?
    C2 C3 H3 . . 120.5 ?
    C3 C4 C5 . . 120.3(2) ?
    C3 C4 H4 . . 119.8 ?
    C5 C4 H4 . . 119.8 ?
    C4 C5 C6 . . 121.1(2) ?
    C4 C5 H5 . . 119.4 ?
    C6 C5 H5 . . 119.4 ?
    C1 C6 C5 . . 118.12(19) ?
    C1 C6 C7 . . 121.67(18) ?
    C5 C6 C7 . . 120.21(18) ?
    O1 C7 C6 . . 106.99(15) ?
    O1 C7 H7A . . 110.3 ?
    C6 C7 H7A . . 110.3 ?
    O1 C7 H7B . . 110.3 ?
    C6 C7 H7B . . 110.3 ?
    H7A C7 H7B . . 108.6 ?
    O1 C8 C13 . . 125.04(17) ?
    O1 C8 C9 . . 115.48(15) ?
    C13 C8 C9 . . 119.47(16) ?
    O2 C9 C10 . . 125.47(16) ?
    O2 C9 C8 . . 115.00(15) ?
    C10 C9 C8 . . 119.53(16) ?
    C9 C10 C11 . . 120.70(17) ?
    C9 C10 H10 . . 119.7 ?
    C11 C10 H10 . . 119.7 ?
    C12 C11 C10 . . 119.29(17) ?
    C12 C11 C15 . . 118.61(17) ?
    C10 C11 C15 . . 122.08(18) ?
    C11 C12 C13 . . 120.99(18) ?
    C11 C12 H12 . . 119.5 ?
    C13 C12 H12 . . 119.5 ?
    C12 C13 C8 . . 120.00(19) ?
    C12 C13 H13 . . 120.0 ?
    C8 C13 H13 . . 120.0 ?
    O2 C14 H14A . . 109.5 ?
    O2 C14 H14B . . 109.5 ?
    H14A C14 H14B . . 109.5 ?
    O2 C14 H14C . . 109.5 ?
    H14A C14 H14C . . 109.5 ?
    H14B C14 H14C . . 109.5 ?
    O3 C15 O4 . . 122.60(18) ?
    O3 C15 C11 . . 124.3(2) ?
    O4 C15 C11 . . 113.09(18) ?
    O4 C16 H16A . . 109.5 ?
    O4 C16 H16B . . 109.4 ?
    H16A C16 H16B . . 109.5 ?
    O4 C16 H16C . . 109.5 ?
    H16A C16 H16C . . 109.5 ?
    H16B C16 H16C . . 109.5 ?
loop_
    _geom_torsion_atom_site_label_1
    _geom_torsion_atom_site_label_2
    _geom_torsion_atom_site_label_3
    _geom_torsion_atom_site_label_4
    _geom_torsion_site_symmetry_1
    _geom_torsion_site_symmetry_2
    _geom_torsion_site_symmetry_3
    _geom_torsion_site_symmetry_4
    _geom_torsion
    _geom_torsion_publ_flag
    C6 C1 C2 C3 . . . . 0.9(3) ?
    C1 C2 C3 C4 . . . . -0.5(3) ?
    C2 C3 C4 C5 . . . . 0.4(4) ?
    C3 C4 C5 C6 . . . . -0.9(4) ?
    C2 C1 C6 C5 . . . . -1.3(3) ?
    C2 C1 C6 C7 . . . . 178.4(2) ?
    C4 C5 C6 C1 . . . . 1.3(3) ?
    C4 C5 C6 C7 . . . . -178.4(2) ?
    C8 O1 C7 C6 . . . . -168.61(16) ?
    C1 C6 C7 O1 . . . . -90.8(2) ?
    C5 C6 C7 O1 . . . . 88.9(2) ?
    C7 O1 C8 C13 . . . . -5.6(3) ?
    C7 O1 C8 C9 . . . . 173.40(16) ?
    C14 O2 C9 C10 . . . . 8.2(3) ?
    C14 O2 C9 C8 . . . . -171.46(16) ?
    O1 C8 C9 O2 . . . . 1.5(2) ?
    C13 C8 C9 O2 . . . . -179.44(18) ?
    O1 C8 C9 C10 . . . . -178.12(16) ?
    C13 C8 C9 C10 . . . . 0.9(3) ?
    O2 C9 C10 C11 . . . . -179.44(17) ?
    C8 C9 C10 C11 . . . . 0.2(3) ?
    C9 C10 C11 C12 . . . . -0.5(3) ?
    C9 C10 C11 C15 . . . . 177.82(18) ?
    C10 C11 C12 C13 . . . . -0.2(3) ?
    C15 C11 C12 C13 . . . . -178.6(2) ?
    C11 C12 C13 C8 . . . . 1.3(4) ?
    O1 C8 C13 C12 . . . . 177.3(2) ?
    C9 C8 C13 C12 . . . . -1.6(3) ?
    C16 O4 C15 O3 . . . . 2.0(3) ?
    C16 O4 C15 C11 . . . . -177.77(18) ?
    C12 C11 C15 O3 . . . . 8.1(3) ?
    C10 C11 C15 O3 . . . . -170.3(2) ?
    C12 C11 C15 O4 . . . . -172.12(18) ?
    C10 C11 C15 O4 . . . . 9.5(3) ?
loop_
    _geom_hbond_atom_site_label_D
    _geom_hbond_atom_site_label_H
    _geom_hbond_atom_site_label_A
    _geom_hbond_site_symmetry_A
    _geom_hbond_distance_DH
    _geom_hbond_distance_HA
    _geom_hbond_distance_DA
    _geom_hbond_angle_DHA
    _geom_hbond_publ_flag
    C14 H14B O3 2_646 0.96 2.53 3.379(3) 147 yes
    C14 H14A Cg 4_455 0.96 2.75 3.519(2) 137 yes
data_wang
_journal_date_recd_electronic     2013-09-10
_journal_date_accepted     2013-09-13
_journal_name_full     'Acta Crystallographica, Section E'
_journal_year     2013
_journal_volume     69
_journal_issue     10
_journal_page_first     o1562
_journal_page_last     o1562
_journal_paper_category     QO
_journal_paper_doi     10.1107/S1600536813025415
_journal_coeditor_code     SU2645
_publ_contact_author
;
Kai Wang
High Technology Research Institute of Nanjing University,
Changzhou 213162
Jiangsu
People's Republic of China
;
_publ_contact_author_email     wkcoool@163.com
_publ_section_title
;
Methyl 4-(benzyloxy)-3-methoxybenzoate
;
loop_
    _publ_author_name
    _publ_author_address
    'Kai Wang'
;
High Technology Research Institute of Nanjing University,
Changzhou 213162
Jiangsu
People's Republic of China
;
    'ChaoFan Ju'
;
School of Petrochemical Engineering,
Changzhou University & High Technology Research Institute of Nanjing University,
Changzhou 213164
Jiangsu
People's Republic of China
;
    'Jian Xiao'
;
School of Petrochemical Engineering,
Changzhou University & High Technology Research Institute of Nanjing University,
Changzhou 213164
Jiangsu
People's Republic of China
;
    'Qiang Chen'
;
High Technology Research Institute of Nanjing University,
Changzhou 213162
Jiangsu
People's Republic of China
;
