# Supplementary material for: Methyl 4-(benz­yloxy)-3-meth­oxy­benzo­ate
Source: Acta Crystallogr Sect E Struct Rep Online. 2013 Sep 18;69(Pt 10):o1562. doi: 10.1107/S1600536813025415 (PMC3790423; doi:10.1107/S1600536813025415)
Supplement: Supplementary file 2 [file e-69-o1562-Isup2.hkl]

# 
# h,k,l, Fc-squared, Fo-squared, sigma(Fo-squared) and status flag 
# 
data_I
_shelx_title ' mo_130503b_0m in P2(1)/c    New: P21/c' 
_shelx_refln_list_code          4 
_shelx_F_calc_maximum      168.18 
_exptl_crystal_F_000       575.93 
_reflns_d_resolution_high  0.8413 
 
loop_ 
 _symmetry_equiv_pos_as_xyz 
 'x, y, z' 
 '-x, y+1/2, -z+1/2' 
 '-x, -y, -z' 
 'x, -y-1/2, z-1/2' 
 
_cell_length_a     5.2466 
_cell_length_b    17.9730 
_cell_length_c    14.8785 
_cell_angle_alpha  90.000 
_cell_angle_beta   94.018 
_cell_angle_gamma  90.000 
 
_shelx_F_squared_multiplier     1.000 
 
loop_ 
 _refln_index_h 
 _refln_index_k 
 _refln_index_l 
 _refln_F_squared_calc 
 _refln_F_squared_meas 
 _refln_F_squared_sigma 
 _refln_observed_status 
   1   0   0      246.84      287.63      9.06 o 
   3   0   0       54.33       44.70      3.53 o 
   4   0   0       72.97       87.87      7.63 o 
   5   0   0        0.68        1.67      3.57 o 
   6   0   0        1.99        0.00      4.29 o 
   1   1   0      640.26      732.93      8.40 o 
   2   1   0      294.64      291.44     10.72 o 
   3   1   0      233.57      247.18      6.33 o 
   4   1   0      107.62      102.37      4.02 o 
   5   1   0       31.13       31.54      4.54 o 
   6   1   0        6.25        3.93      3.54 o 
   0   2   0      170.82      151.44      2.70 o 
   1   2   0     2040.34     1977.92     21.49 o 
   2   2   0     1063.46     1047.73     36.30 o 
   3   2   0      171.23      175.40      5.23 o 
   4   2   0      309.55      329.98      7.38 o 
   5   2   0        5.68        2.02      2.51 o 
   6   2   0       39.85       34.47      5.31 o 
   1   3   0     4239.29     3898.25     45.50 o 
   2   3   0        5.63        4.22      1.27 o 
   3   3   0        2.26        5.06      1.81 o 
   4   3   0       40.12       38.47      3.44 o 
   5   3   0        0.87        1.07      2.13 o 
   6   3   0       26.29       29.11      4.01 o 
   0   4   0     1493.27     1376.09     21.14 o 
   1   4   0      299.07      284.09      4.30 o 
   2   4   0        1.18        0.09      0.72 o 
   3   4   0      178.03      182.46      4.70 o 
   4   4   0        0.51        0.04      1.79 o 
   5   4   0      101.75      108.67      4.77 o 
   6   4   0        3.53        2.86      3.20 o 
   1   5   0       49.08       52.08      2.67 o 
   2   5   0       14.00       15.98      1.51 o 
   3   5   0      408.98      455.99     11.76 o 
   4   5   0        0.11        1.13      2.08 o 
   5   5   0       17.51       18.32      3.86 o 
   6   5   0        0.02        3.73      3.53 o 
   0   6   0      265.33      321.63      7.58 o 
   1   6   0        0.31        1.24      1.00 o 
   2   6   0       46.31       50.08      2.31 o 
   3   6   0       52.30       59.29      4.22 o 
   4   6   0        6.47        8.78      2.59 o 
   5   6   0       35.34       35.15      5.00 o 
   1   7   0      113.82      108.81      2.94 o 
   2   7   0      144.97      156.52      4.35 o 
   3   7   0       32.51       36.00      3.25 o 
   4   7   0       11.40       11.36      2.63 o 
   5   7   0        3.14        2.87      3.03 o 
   0   8   0     1000.33      849.71    120.82 o 
   1   8   0      692.36      753.89     11.34 o 
   2   8   0       43.91       41.86      5.41 o 
   3   8   0       94.85       99.39      4.25 o 
   4   8   0        0.03        0.44      2.07 o 
   5   8   0        2.44        0.00      2.45 o 
   1   9   0      345.72      359.15      7.56 o 
   3   9   0       61.02       63.54      3.18 o 
   4   9   0        9.64       11.37      2.23 o 
   5   9   0        6.95        6.53      2.63 o 
   0  10   0     2578.34     2752.05     53.74 o 
   1  10   0        4.33        2.70      1.28 o 
   2  10   0      753.29      760.57     13.93 o 
   3  10   0      124.62      112.08      5.26 o 
   4  10   0        5.28        1.65      2.05 o 
   5  10   0       58.73       68.38      5.09 o 
   1  11   0       10.20        9.69      1.60 o 
   2  11   0       51.45       49.92      2.84 o 
   3  11   0      114.89      116.21      4.13 o 
   4  11   0       33.06       38.37      3.75 o 
   5  11   0       15.50       22.46      3.62 o 
   0  12   0     1593.35     1565.64     31.84 o 
   1  12   0        9.43        7.48      1.69 o 
   2  12   0        0.58        0.17      1.42 o 
   3  12   0       40.27       37.81      3.56 o 
   4  12   0       95.25      102.80      5.53 o 
   5  12   0       39.50       38.40      4.30 o 
   1  13   0      667.38      669.56     11.43 o 
   2  13   0       48.23       46.59      3.08 o 
   3  13   0        3.85        3.99      2.21 o 
   4  13   0       76.98       68.79      4.95 o 
   0  14   0      750.14      721.57     24.43 o 
   1  14   0      508.29      493.30      9.36 o 
   2  14   0        0.63        0.00      1.63 o 
   3  14   0      142.47      133.59      6.26 o 
   4  14   0        0.63        0.00      3.14 o 
   1  15   0      204.06      211.64      5.76 o 
   2  15   0       81.79       87.94      4.12 o 
   3  15   0       25.60       25.53      3.36 o 
   4  15   0        0.31        0.13      3.62 o 
   0  16   0     1134.54     1137.39     25.69 o 
   1  16   0       10.73       10.15      2.09 o 
   2  16   0       11.20        9.30      2.50 o 
   3  16   0        3.22       11.56      2.82 o 
   4  16   0        0.68        0.00      2.86 o 
   1  17   0       46.65       50.04      3.51 o 
   2  17   0        1.19        5.85      3.29 o 
   3  17   0       38.91       43.39      4.13 o 
   0  18   0       45.68       61.17      5.38 o 
   1  18   0       18.27       22.67      3.41 o 
   2  18   0        8.87       14.83      2.88 o 
   3  18   0       17.24       12.22      3.83 o 
   1  19   0        0.00        2.25      2.12 o 
   2  19   0        2.27        2.64      2.28 o 
   0  20   0        1.52        3.77      2.78 o 
   1  20   0        1.06        2.17      2.33 o 
   2  20   0        0.24        3.46      3.13 o 
   1  21   0       36.12       37.93      5.21 o 
  -6   1   1        0.04        3.53      3.81 o 
  -5   1   1        0.02        0.00      2.27 o 
  -4   1   1        0.60        0.19      1.49 o 
  -3   1   1       80.56       93.08      3.71 o 
  -2   1   1      107.82       57.09     10.13 o 
  -1   1   1      135.23      149.09      2.28 o 
   1   1   1     2801.38     2741.13     35.96 o 
   2   1   1       23.10       18.72      2.50 o 
   3   1   1       46.04       56.44      2.82 o 
   4   1   1        0.00        0.00      1.51 o 
   5   1   1        0.17        0.56      2.27 o 
   6   1   1        0.26        0.00      3.81 o 
  -6   2   1        0.52        2.27      3.26 o 
  -5   2   1       17.79       15.41      3.62 o 
  -4   2   1       33.71       34.96      2.75 o 
  -3   2   1      216.96      220.62      5.91 o 
  -2   2   1       11.86       12.56      1.89 o 
  -1   2   1     4267.20     4121.85     44.07 o 
   0   2   1     1076.75     1017.68     15.31 o 
   1   2   1     8361.50     7648.53     88.39 o 
   2   2   1     1642.64     1640.20     34.87 o 
   3   2   1      152.50      133.61      4.53 o 
   4   2   1       89.41       98.10      4.34 o 
   5   2   1      111.87      129.07      5.87 o 
   6   2   1        0.20        0.00      2.95 o 
  -6   3   1       27.96       37.07     10.01 o 
  -5   3   1        4.89        7.62      3.46 o 
  -4   3   1       23.68       27.50      2.98 o 
  -3   3   1      323.84      343.48      6.84 o 
  -2   3   1        3.10        1.14      0.83 o 
  -1   3   1       14.89       20.50      1.29 o 
   0   3   1     1051.43      973.01     13.04 o 
   1   3   1     1350.54     1310.98     14.46 o 
   2   3   1       13.69       12.12      1.58 o 
   3   3   1       71.94       82.22      3.76 o 
   4   3   1       45.45       51.75      3.94 o 
   5   3   1       88.24       91.07      6.64 o 
   6   3   1        1.86        7.39      3.54 o 
  -6   4   1      136.35      151.00     14.42 o 
  -5   4   1        4.18        2.89      2.86 o 
  -4   4   1       42.87       45.21      3.57 o 
  -3   4   1      256.51      274.01      6.65 o 
  -2   4   1      431.25      429.87      7.26 o 
  -1   4   1      211.33      173.96      3.99 o 
   0   4   1     6101.94     5305.56     68.15 o 
   1   4   1        2.49        2.07      0.67 o 
   2   4   1       28.84       28.48      1.99 o 
   3   4   1       59.86       55.50      3.59 o 
   4   4   1      122.77      130.48      5.40 o 
   5   4   1       40.17       41.83      4.17 o 
   6   4   1        2.88        4.27      3.45 o 
  -6   5   1       52.38       51.32      6.04 o 
  -5   5   1       16.88       17.27      3.96 o 
  -4   5   1        1.64        1.19      2.10 o 
  -3   5   1      363.92      372.18      8.30 o 
  -2   5   1      747.09      823.66     12.50 o 
  -1   5   1      130.76      133.88      3.48 o 
   0   5   1      997.45      918.60     12.71 o 
   1   5   1     2636.71     2444.04     29.05 o 
   2   5   1       35.99       32.12      2.30 o 
   3   5   1      384.17      393.66      8.84 o 
   4   5   1        9.01        7.89      2.42 o 
   5   5   1       11.51       10.26      3.28 o 
   6   5   1        2.71        4.69      3.62 o 
  -5   6   1      101.87      108.80      7.39 o 
  -4   6   1       95.09       98.69      4.71 o 
  -3   6   1        1.45        0.00      1.31 o 
  -2   6   1     3096.95     3110.46     58.38 o 
  -1   6   1       10.11        9.09      1.62 o 
   0   6   1     1944.72     1836.01     24.57 o 
   1   6   1      268.45      292.62      4.87 o 
   2   6   1       47.91       47.09      2.52 o 
   3   6   1       82.19       96.59      4.68 o 
   4   6   1       78.97       87.97      7.53 o 
   5   6   1        0.35        0.00      2.68 o 
  -5   7   1       14.71       17.49      3.86 o 
  -4   7   1        7.49        9.96      2.07 o 
  -3   7   1       72.07       77.05      3.67 o 
  -2   7   1       98.44      127.05      5.24 o 
  -1   7   1     1736.54     1712.41     23.41 o 
   0   7   1      577.37      613.46     10.55 o 
   1   7   1       89.32       80.05      2.45 o 
   2   7   1     1184.61     1268.18     16.47 o 
   3   7   1       28.19       29.65      2.31 o 
   4   7   1        2.37        5.81      2.37 o 
   5   7   1        0.01        2.04      2.45 o 
  -5   8   1        5.16        4.86      3.26 o 
  -4   8   1        0.00        0.00      1.87 o 
  -3   8   1        0.56        1.19      1.60 o 
  -2   8   1       46.11       44.81      2.97 o 
  -1   8   1      103.15      116.86      3.75 o 
   0   8   1      897.30      907.10     15.17 o 
   1   8   1      689.71      706.90     10.74 o 
   2   8   1       27.45       37.96      2.07 o 
   3   8   1      106.65       66.67     24.66 o 
   4   8   1        1.56        3.20      1.94 o 
   5   8   1       25.76       19.31      3.04 o 
  -5   9   1       20.69       28.13      6.67 o 
  -4   9   1      127.83      122.23      6.49 o 
  -3   9   1       29.93       27.92      2.80 o 
  -2   9   1        0.00        0.20      1.21 o 
  -1   9   1     1111.37     1255.87     18.05 o 
   0   9   1       29.02       42.68      2.21 o 
   1   9   1       11.55       12.00      1.43 o 
   2   9   1      195.35      199.93      5.23 o 
   3   9   1       44.77       45.99      3.11 o 
   4   9   1        0.37        0.00      1.74 o 
   5   9   1        3.65        2.35      2.59 o 
  -5  10   1       37.00       38.77      4.97 o 
  -4  10   1        3.28        1.86      2.73 o 
  -3  10   1      296.14      294.60      7.64 o 
  -2  10   1      188.60      222.79      5.27 o 
  -1  10   1       34.05       32.45      2.19 o 
   0  10   1        0.61        0.97      1.11 o 
   1  10   1      283.78      264.31      7.53 o 
   2  10   1        0.52        1.29      0.89 o 
   3  10   1       11.26       10.23      2.52 o 
   4  10   1        1.77        1.60      1.90 o 
   5  10   1        5.40        7.73      2.82 o 
  -5  11   1       13.72       12.13      3.16 o 
  -4  11   1       70.13       76.99      4.86 o 
  -3  11   1        4.47        9.75      2.05 o 
  -2  11   1       82.60       85.31      3.45 o 
  -1  11   1       59.79       56.21      2.79 o 
   0  11   1       13.35       21.70      1.88 o 
   1  11   1      289.46      278.30      5.78 o 
   2  11   1       60.67       66.02      5.98 o 
   3  11   1       12.71       10.01      3.88 o 
   4  11   1        3.44        2.72      2.34 o 
   5  11   1       45.76       52.10      4.67 o 
  -5  12   1       22.48       14.58      6.11 o 
  -4  12   1       18.88       22.81      4.03 o 
  -3  12   1       17.08       16.87      2.44 o 
  -2  12   1      220.19      226.54      5.68 o 
  -1  12   1        6.79        5.24      1.60 o 
   0  12   1        0.65        0.49      1.51 o 
   1  12   1       88.98       81.30      3.40 o 
   2  12   1      175.24      156.59      4.57 o 
   3  12   1       38.70       43.65      3.69 o 
   4  12   1        1.35        3.09      3.87 o 
   5  12   1        3.36        8.77      3.70 o 
  -4  13   1       11.61        5.15      2.59 o 
  -3  13   1      157.84      148.30      5.78 o 
  -2  13   1        0.49        0.68      1.62 o 
  -1  13   1      256.48      236.91      5.68 o 
   0  13   1        0.19        0.00      1.42 o 
   1  13   1      106.62      106.65      3.83 o 
   2  13   1        0.85        1.37      1.57 o 
   3  13   1       20.72       24.42      3.04 o 
   4  13   1       31.26       24.87      3.42 o 
  -4  14   1       31.59       33.34      4.04 o 
  -3  14   1        5.48        5.96      2.42 o 
  -2  14   1       16.91       18.44      3.51 o 
  -1  14   1      319.51      299.91      6.83 o 
   0  14   1       42.86       42.51      2.93 o 
   1  14   1        3.42        4.74      1.90 o 
   2  14   1      126.51      125.47      4.32 o 
   3  14   1        0.93        0.00      2.31 o 
   4  14   1        8.12        7.98      3.93 o 
  -4  15   1        1.46        0.00      2.37 o 
  -3  15   1       19.59       19.97      3.06 o 
  -2  15   1        5.31        9.04      2.02 o 
  -1  15   1       30.13       27.56      3.89 o 
   0  15   1      707.74      718.95     12.50 o 
   1  15   1      124.87      123.98      4.49 o 
   2  15   1       13.02       15.07      4.31 o 
   3  15   1        2.95        0.00      2.10 o 
   4  15   1        8.60       11.63      3.77 o 
  -4  16   1       18.58       19.56      3.58 o 
  -3  16   1       23.34       25.41      5.31 o 
  -2  16   1       40.34       41.55      5.40 o 
  -1  16   1       29.53       26.94      2.62 o 
   0  16   1      897.42      892.24     14.94 o 
   1  16   1      245.47      255.32      8.46 o 
   2  16   1        5.87        7.97      2.30 o 
   3  16   1        6.79        5.38      2.95 o 
   4  16   1       12.45       13.75      9.53 o 
  -3  17   1        9.68       19.12      8.38 o 
  -2  17   1       89.54       89.72      5.03 o 
  -1  17   1        1.09        1.58      1.79 o 
   1  17   1      188.94      190.30      5.69 o 
   2  17   1        0.73        1.84      4.25 o 
   3  17   1       44.69       31.98      4.75 o 
  -3  18   1       53.91       58.66      4.68 o 
  -2  18   1        8.39       12.90      2.79 o 
  -1  18   1      131.06      129.81      6.71 o 
   0  18   1        4.80        8.83      2.22 o 
   1  18   1        8.72       10.17      2.48 o 
   2  18   1        0.80        1.19      2.78 o 
   3  18   1        6.34        4.99      3.39 o 
  -2  19   1        1.22        1.90      2.35 o 
  -1  19   1       11.93       10.42      2.29 o 
   0  19   1       12.41        9.63      3.20 o 
   1  19   1       23.73       28.95      5.59 o 
   2  19   1        5.86        3.43      3.07 o 
  -2  20   1        2.90        3.82      2.58 o 
  -1  20   1        0.05        0.70      1.96 o 
   0  20   1        9.67       13.52      2.54 o 
   1  20   1       11.11       18.44      4.12 o 
   2  20   1       12.00       11.39      3.83 o 
  -1  21   1        6.12        7.85      2.60 o 
   0  21   1       18.60       22.80      3.39 o 
   1  21   1       44.71       66.92      9.17 o 
  -6   0   2       10.64       24.55      6.91 o 
  -5   0   2       28.71       30.03      6.20 o 
  -4   0   2      108.94      102.34      5.36 o 
  -3   0   2      272.84      303.71      8.41 o 
  -1   0   2     4735.51     4459.07     81.80 o 
   0   0   2       30.87       33.73      1.03 o 
   1   0   2    28283.59    23429.84    352.09 o 
   2   0   2      140.37      142.98      7.63 o 
   3   0   2        4.93       13.67      3.69 o 
   4   0   2      148.06      138.08      6.71 o 
   5   0   2       46.18       48.89      5.36 o 
   6   0   2        0.13        0.00      4.05 o 
  -6   1   2        1.09        2.50      3.54 o 
  -5   1   2       15.32       17.53      3.79 o 
  -4   1   2       12.94       13.92      2.00 o 
  -3   1   2      864.33      890.19     16.03 o 
  -2   1   2       14.29       10.02      4.13 o 
  -1   1   2     2414.83     2168.68     32.97 o 
   0   1   2     1432.42     1375.22     12.12 o 
   1   1   2     2158.20     2063.67     24.40 o 
   2   1   2      433.04      444.96     13.82 o 
   3   1   2       32.57       29.46      2.37 o 
   4   1   2        0.01        1.77      1.75 o 
   5   1   2        1.01        1.15      2.02 o 
   6   1   2        5.41        0.82      2.95 o 
  -6   2   2        0.67        0.60      2.57 o 
  -5   2   2       59.60       61.09      9.65 o 
  -4   2   2       96.90      103.76      3.82 o 
  -3   2   2      334.20      370.10      8.13 o 
  -2   2   2      287.65      306.56      6.37 o 
  -1   2   2     3306.37     3266.80     49.75 o 
   0   2   2     2075.49     1976.20     21.09 o 
   1   2   2      580.48      575.91      7.41 o 
   2   2   2       22.36       23.97      1.56 o 
   3   2   2      147.13      168.18      5.49 o 
   4   2   2        0.91        0.21      1.62 o 
   5   2   2      103.36      110.97      5.95 o 
   6   2   2        1.60        3.47      3.11 o 
  -6   3   2       33.69       37.77      5.36 o 
  -5   3   2       35.33       36.79      5.25 o 
  -4   3   2       26.44       29.66      3.00 o 
  -3   3   2        5.46        8.23      1.51 o 
  -2   3   2       40.02       46.49      2.41 o 
  -1   3   2     2380.59     2174.24     33.24 o 
   0   3   2      113.61      116.02      5.96 o 
   1   3   2     1661.00     1554.36     21.07 o 
   2   3   2      463.51      514.62      7.37 o 
   3   3   2      361.63      385.55      8.79 o 
   4   3   2       47.35       47.03      4.79 o 
   5   3   2       18.20       19.47      2.86 o 
   6   3   2       13.47       17.51      4.46 o 
  -6   4   2        0.10        0.00      3.09 o 
  -5   4   2        5.99       11.90      5.36 o 
  -4   4   2      151.25      152.42      5.46 o 
  -3   4   2      142.32      148.79      6.23 o 
  -2   4   2      895.47      934.53     19.46 o 
  -1   4   2      231.23      221.32      4.81 o 
   0   4   2        7.03        6.09      2.61 o 
   1   4   2     2019.39     1914.91     20.80 o 
   2   4   2      215.18      244.92      4.28 o 
   3   4   2       69.05       71.02      4.94 o 
   4   4   2        0.00        0.00      1.74 o 
   5   4   2       25.15       26.12      3.06 o 
   6   4   2       32.19       26.76      3.94 o 
  -6   5   2        4.26        0.17      3.28 o 
  -5   5   2       34.23       38.33      4.88 o 
  -4   5   2        8.89       11.38      2.31 o 
  -3   5   2       25.99       28.72      2.20 o 
  -2   5   2       12.23        7.64      2.03 o 
  -1   5   2       43.85       45.58      2.27 o 
   0   5   2       54.15       41.04      1.85 o 
   1   5   2      169.33      160.42      2.77 o 
   2   5   2     1240.09     1267.87     14.60 o 
   3   5   2      167.49      166.22      4.55 o 
   4   5   2       27.73       28.99      2.44 o 
   5   5   2        0.46        1.51      1.98 o 
  -5   6   2       13.90       12.54      3.55 o 
  -4   6   2        5.59        3.62      2.01 o 
  -3   6   2       55.48       58.66      3.57 o 
  -2   6   2      560.85      615.31     11.46 o 
  -1   6   2      319.62      309.64     20.43 o 
   0   6   2      418.86      410.84      7.37 o 
   1   6   2       44.94       44.32      1.72 o 
   2   6   2      314.15      325.00      4.74 o 
   3   6   2      306.78      312.24      6.67 o 
   4   6   2        2.83        2.83      2.18 o 
   5   6   2        7.90        6.87      2.61 o 
  -5   7   2       19.60       23.43      4.29 o 
  -4   7   2        5.85        7.34      2.29 o 
  -3   7   2      214.19      229.68      6.41 o 
  -2   7   2      210.20      229.96      6.57 o 
  -1   7   2       29.91       29.75      3.66 o 
   0   7   2      780.21      746.15     10.95 o 
   1   7   2       33.05       39.54      1.60 o 
   2   7   2       53.94       52.17      2.53 o 
   3   7   2      119.58      113.28      4.03 o 
   4   7   2       20.03       20.04      2.62 o 
   5   7   2        0.57        1.04      2.26 o 
  -5   8   2        2.91        5.38      3.26 o 
  -4   8   2        3.56        2.44      2.05 o 
  -3   8   2       55.95       53.82      3.60 o 
  -2   8   2       16.99       17.34      2.03 o 
  -1   8   2     1361.17     1520.65     24.62 o 
   0   8   2      144.88      169.54      4.30 o 
   1   8   2      899.30      843.25     12.42 o 
   2   8   2      440.53      444.99      7.79 o 
   3   8   2        5.30        4.14      1.72 o 
   4   8   2       19.28       21.42      3.37 o 
   5   8   2       36.83       37.15      3.85 o 
  -5   9   2       41.22       38.95      5.22 o 
  -4   9   2       57.26       63.96      4.43 o 
  -3   9   2       16.66       20.78      2.64 o 
  -2   9   2      189.83      196.45      5.55 o 
  -1   9   2       10.43       18.69      1.76 o 
   0   9   2       33.02       30.47      1.90 o 
   1   9   2        4.53        3.44      1.17 o 
   2   9   2        9.91        7.18      1.93 o 
   3   9   2       44.36       55.22      3.38 o 
   4   9   2        0.37        2.05      2.04 o 
   5   9   2       17.16       14.16      4.02 o 
  -5  10   2        1.80        0.00      3.08 o 
  -4  10   2        1.13        0.00      2.69 o 
  -3  10   2        7.70       10.17      2.19 o 
  -2  10   2      116.97      128.73      4.58 o 
  -1  10   2      243.81      255.73      5.74 o 
   0  10   2      520.56      510.13      8.56 o 
   1  10   2      256.55      266.41      6.32 o 
   2  10   2       86.59       54.57      5.72 o 
   3  10   2      255.52      261.16      7.23 o 
   4  10   2        2.52        1.23      1.99 o 
   5  10   2        3.25        4.32      3.69 o 
  -5  11   2       28.08       21.76      8.10 o 
  -4  11   2       23.57       23.07      4.41 o 
  -3  11   2      288.72      262.93      7.33 o 
  -2  11   2       42.67       43.57      3.02 o 
  -1  11   2        0.70        0.04      1.31 o 
   0  11   2       29.17       35.91      2.28 o 
   1  11   2       32.78       29.96      2.14 o 
   2  11   2       29.34       23.17      4.23 o 
   3  11   2       44.92       45.63      3.64 o 
   4  11   2       10.95       11.69      2.46 o 
   5  11   2        0.00        0.00      2.98 o 
  -5  12   2       29.46       31.17      4.08 o 
  -4  12   2       64.14       55.12      8.02 o 
  -3  12   2        3.00        0.00      1.70 o 
  -2  12   2        0.24        2.79      1.60 o 
  -1  12   2       33.05       30.02      2.34 o 
   0  12   2      258.39      240.14      5.40 o 
   1  12   2       66.79       80.47      4.17 o 
   2  12   2      319.30      306.29      6.50 o 
   3  12   2        1.47        1.54      2.02 o 
   4  12   2        0.86        2.01      2.41 o 
   5  12   2        7.30        0.98      2.98 o 
  -4  13   2        6.99        6.28      2.54 o 
  -3  13   2      168.37      149.09      5.00 o 
  -2  13   2        0.80        0.51      3.37 o 
  -1  13   2        1.91        0.75      1.57 o 
   0  13   2      137.87      150.81      7.19 o 
   1  13   2      234.66      216.54      5.34 o 
   2  13   2       74.46       78.22      4.59 o 
   3  13   2        1.57        0.00      2.04 o 
   4  13   2        1.25        0.89      2.45 o 
  -4  14   2        0.84        2.37      2.64 o 
  -3  14   2       38.29       46.16      3.98 o 
  -2  14   2       22.96       21.59      2.47 o 
  -1  14   2       16.86       19.54      2.37 o 
   0  14   2      267.44      267.95      6.30 o 
   1  14   2     1457.33     1405.59     21.00 o 
   2  14   2      191.17      179.54      6.00 o 
   3  14   2       37.07       37.21      3.54 o 
   4  14   2        0.30        0.66      6.20 o 
  -4  15   2       16.77       21.11      3.51 o 
  -3  15   2        0.21        0.48      2.21 o 
  -2  15   2        4.09        5.90      1.95 o 
  -1  15   2        0.03        0.92      1.76 o 
   0  15   2       54.66       61.88      3.53 o 
   1  15   2      370.79      363.48      7.73 o 
   2  15   2      283.12      288.82      7.99 o 
   3  15   2       21.53       21.25      4.06 o 
   4  15   2        0.43        0.00      2.60 o 
  -4  16   2        2.14        4.31      2.87 o 
  -3  16   2       71.75       75.33      5.21 o 
  -2  16   2       85.41       77.71      4.17 o 
  -1  16   2        2.56        3.30      1.99 o 
   0  16   2        4.11        6.69      2.02 o 
   1  16   2       45.52       49.24      3.45 o 
   2  16   2       32.55       37.71      3.42 o 
   3  16   2        1.80        6.06      3.46 o 
   4  16   2        5.72        8.91      3.83 o 
  -3  17   2        6.00        3.94      2.62 o 
  -2  17   2       49.64       56.04      3.94 o 
  -1  17   2        4.85        1.45      2.61 o 
   0  17   2      162.61      161.44      5.18 o 
   1  17   2        1.23        2.62      2.05 o 
   2  17   2       51.28       47.81      5.19 o 
   3  17   2        0.43        1.24      3.03 o 
  -3  18   2        1.40        0.08      2.48 o 
  -2  18   2        4.25        7.72      2.67 o 
  -1  18   2        0.60        0.85      1.81 o 
   0  18   2       35.09       37.85      3.57 o 
   1  18   2       42.03       37.20      4.92 o 
   2  18   2        6.75       13.76      4.41 o 
   3  18   2        8.57        8.65      3.66 o 
  -2  19   2       10.81       12.25      2.78 o 
  -1  19   2        0.92        1.15      1.91 o 
   0  19   2       45.17       49.54      4.47 o 
   1  19   2        1.97        7.15      3.13 o 
   2  19   2        2.97        6.64      6.79 o 
  -2  20   2       41.00       56.68      7.18 o 
  -1  20   2       12.17       16.99      2.89 o 
   0  20   2        6.49        4.20      3.03 o 
   1  20   2        6.80        7.18      3.35 o 
   2  20   2        0.48        0.00      2.98 o 
   0  21   2        4.34        8.91      3.57 o 
  -6   1   3        7.03        4.53      3.54 o 
  -5   1   3        5.63        3.57      2.86 o 
  -4   1   3        3.03        1.66      1.69 o 
  -3   1   3       27.39       40.85      2.57 o 
  -2   1   3      223.66      235.56      7.08 o 
  -1   1   3        4.50        5.20      0.71 o 
   0   1   3    10995.49     9690.98     94.79 o 
   1   1   3    20103.60    17868.61    174.57 o 
   2   1   3        3.37        2.63      0.83 o 
   3   1   3        8.46       12.16      2.61 o 
   4   1   3       33.22       26.06      2.71 o 
   5   1   3        4.19        2.26      2.12 o 
   6   1   3        0.95        0.00      3.11 o 
  -6   2   3       39.74       44.54      5.70 o 
  -5   2   3        0.04        0.00      2.70 o 
  -4   2   3      106.30      108.60      5.98 o 
  -3   2   3      653.10      700.41     14.89 o 
  -2   2   3      216.38      244.16      7.16 o 
  -1   2   3     9214.48     8213.04    121.75 o 
   0   2   3     4560.62     4225.29     44.87 o 
   1   2   3    11166.54    10327.86    119.29 o 
   2   2   3     1135.51     1155.49     14.75 o 
   3   2   3       24.17       23.15      1.98 o 
   4   2   3        1.69        2.56      1.53 o 
   5   2   3       18.46       16.37      2.30 o 
   6   2   3        6.94        7.46      7.51 o 
  -6   3   3       10.78        8.64      3.77 o 
  -5   3   3       12.13       14.99      3.70 o 
  -4   3   3        0.16        0.00      1.87 o 
  -3   3   3      240.85      249.37      5.33 o 
  -2   3   3      288.73      299.47      5.35 o 
  -1   3   3       56.59       56.81      2.85 o 
   0   3   3      598.13      637.36      8.24 o 
   1   3   3      322.82      309.05      5.22 o 
   2   3   3     1715.39     1757.80     21.69 o 
   3   3   3        1.05        0.65      1.35 o 
   4   3   3      241.26      250.40      6.59 o 
   5   3   3        4.54        3.64      1.82 o 
  -6   4   3       19.29       22.86      4.61 o 
  -5   4   3      315.41      302.85     17.04 o 
  -4   4   3       20.03       21.10      2.85 o 
  -3   4   3      142.26      142.81      4.95 o 
  -2   4   3      503.61      536.43     10.22 o 
  -1   4   3      182.93      150.94      4.61 o 
   0   4   3     1797.00     1706.99     26.70 o 
   1   4   3     1734.61     1714.68     27.10 o 
   2   4   3     1388.57     1433.78     18.01 o 
   3   4   3       25.49       32.70      2.39 o 
   4   4   3       31.99       40.18      3.76 o 
   5   4   3        2.30        2.17      1.85 o 
  -6   5   3        4.63        1.24      3.43 o 
  -5   5   3      303.36      321.51     23.00 o 
  -4   5   3      169.56      194.22      6.51 o 
  -3   5   3      148.81      147.35      4.96 o 
  -2   5   3      221.68      258.57      6.10 o 
  -1   5   3     1229.59     1282.61     25.02 o 
   0   5   3       55.06       40.27      4.77 o 
   1   5   3       31.88       36.11      1.38 o 
   2   5   3       15.70       13.92      1.88 o 
   3   5   3      109.37      120.34      3.43 o 
   4   5   3       34.88       32.08      2.88 o 
   5   5   3       14.46       15.17      2.15 o 
  -5   6   3        2.92        1.07      2.91 o 
  -4   6   3      118.06      116.14      5.30 o 
  -3   6   3      395.98      396.77      9.08 o 
  -2   6   3      315.59      320.01      7.20 o 
  -1   6   3     1353.45     1397.78     22.56 o 
   0   6   3       61.19       64.98      6.91 o 
   1   6   3      141.06      135.20      3.18 o 
   2   6   3      189.39      189.00      4.40 o 
   3   6   3        2.77        3.50      1.59 o 
   4   6   3        0.34        3.82      1.92 o 
   5   6   3        2.27        2.11      2.14 o 
  -5   7   3       60.87       64.91      6.06 o 
  -4   7   3       43.22       46.04      3.99 o 
  -3   7   3       16.60       22.23      2.64 o 
  -2   7   3       13.76       12.92      1.86 o 
  -1   7   3      893.72      952.81     16.22 o 
   0   7   3       25.54       29.81      1.59 o 
   1   7   3       13.00        9.99      1.62 o 
   2   7   3        7.15        8.88      0.84 o 
   3   7   3      125.05      133.18      6.26 o 
   4   7   3        9.55        7.07      2.12 o 
   5   7   3        1.54        1.39      2.25 o 
  -5   8   3        2.79        2.50      3.15 o 
  -4   8   3        0.67        0.00      2.01 o 
  -3   8   3        6.96       10.09      2.32 o 
  -2   8   3      157.01      174.99      5.18 o 
  -1   8   3     1668.07     1725.55     27.74 o 
   0   8   3      281.50      288.63     13.99 o 
   1   8   3      555.29      526.82      9.68 o 
   2   8   3        8.82       13.94      1.49 o 
   3   8   3        3.62        3.93      1.83 o 
   4   8   3        0.03        2.09      1.89 o 
   5   8   3        0.28        0.00      3.20 o 
  -5   9   3       36.65       38.28      5.22 o 
  -4   9   3       36.87       43.17      6.23 o 
  -3   9   3        0.08        0.00      1.68 o 
  -2   9   3        2.94        3.02      1.67 o 
  -1   9   3      427.16      513.93     10.07 o 
   0   9   3      814.68      925.75     15.88 o 
   1   9   3       46.53       44.09      2.58 o 
   2   9   3        0.13        1.48      0.88 o 
   3   9   3       30.90       29.05      2.73 o 
   4   9   3       23.99       24.79      3.10 o 
   5   9   3        0.00        0.77      2.98 o 
  -5  10   3       25.91       28.44      8.34 o 
  -4  10   3      294.75      300.31      9.11 o 
  -3  10   3       14.92       20.01      2.85 o 
  -2  10   3      367.75      374.92      8.66 o 
  -1  10   3       34.64       44.12      4.61 o 
   0  10   3      170.25      150.39      3.83 o 
   1  10   3      241.73      223.73      4.73 o 
   2  10   3      166.78      166.25     11.82 o 
   3  10   3       36.04       39.73      3.12 o 
   4  10   3        0.87        0.00      1.96 o 
   5  10   3        0.09        1.03      2.98 o 
  -5  11   3       16.93       18.26      4.37 o 
  -4  11   3      236.83      219.37      7.50 o 
  -3  11   3       54.29       56.99      4.03 o 
  -2  11   3       76.85       71.47      3.82 o 
  -1  11   3      135.99      139.89      4.14 o 
   0  11   3       15.61       14.12      1.93 o 
   1  11   3        5.72        3.59      1.17 o 
   2  11   3        8.36       11.01      2.17 o 
   3  11   3      102.69      106.71      4.33 o 
   4  11   3        0.00        2.15      2.30 o 
   5  11   3       20.45       15.40      4.03 o 
  -5  12   3       36.41       43.88      6.55 o 
  -4  12   3        7.87        2.92      4.17 o 
  -3  12   3        0.46        0.40      1.91 o 
  -2  12   3       33.52       33.54      2.70 o 
  -1  12   3      177.69      190.39      4.92 o 
   0  12   3        0.17        0.00      1.31 o 
   1  12   3       70.04       70.83      3.06 o 
   2  12   3     1289.58     1269.39     22.18 o 
   3  12   3       25.92       25.37      3.03 o 
   4  12   3        0.37        2.00      5.72 o 
  -4  13   3        2.53        0.76      2.36 o 
  -3  13   3      147.95      122.57      5.33 o 
  -2  13   3       71.62       71.35      3.92 o 
  -1  13   3        1.65        0.60      1.58 o 
   0  13   3       46.77       52.09      2.97 o 
   1  13   3      113.19       97.14      3.68 o 
   2  13   3      631.08      570.19     12.01 o 
   3  13   3       59.48       60.36      5.55 o 
   4  13   3       43.63       45.95      5.31 o 
  -4  14   3        4.35        3.00      2.48 o 
  -3  14   3      204.25      176.90      5.68 o 
  -2  14   3        2.89        0.89      1.63 o 
  -1  14   3       38.14       36.60      2.87 o 
   0  14   3      292.75      297.39      6.66 o 
   1  14   3      608.49      590.08     10.48 o 
   2  14   3       10.77       12.45      2.45 o 
   3  14   3       11.00        8.68      3.19 o 
   4  14   3        0.19        0.14      2.73 o 
  -4  15   3        3.32        2.97      2.72 o 
  -3  15   3       52.12       43.19      3.49 o 
  -2  15   3       71.36       61.57      4.78 o 
  -1  15   3       20.04       11.64      3.37 o 
   0  15   3      346.71      337.27      7.37 o 
   1  15   3      833.40      857.97     14.21 o 
   2  15   3        7.75        5.10      4.17 o 
   3  15   3        0.04        0.26      2.69 o 
   4  15   3        1.78        2.90      3.21 o 
  -4  16   3       11.13       17.98      4.97 o 
  -3  16   3       50.45       58.67      4.61 o 
  -2  16   3       37.09       34.70      3.65 o 
  -1  16   3        3.64        5.79      1.88 o 
   0  16   3       19.39       29.26      3.23 o 
   1  16   3      140.40      149.01      6.53 o 
   2  16   3       68.88       70.78      6.23 o 
   3  16   3       14.43       22.74      4.34 o 
  -3  17   3       25.41       27.14      4.99 o 
  -2  17   3        4.08        5.12      2.07 o 
  -1  17   3       30.88       30.32      2.87 o 
   0  17   3       85.67       83.63      4.16 o 
   1  17   3      199.47      203.06      8.99 o 
   2  17   3        6.35        6.40      2.99 o 
   3  17   3       10.81       12.42      4.89 o 
  -3  18   3        0.03        1.00      2.40 o 
  -2  18   3        0.13        0.35      1.89 o 
  -1  18   3        0.91        3.09      2.03 o 
   0  18   3       43.00       48.94      3.50 o 
   1  18   3        0.08        1.19      4.05 o 
   2  18   3        6.49        7.49      3.57 o 
   3  18   3        0.12        2.35      3.26 o 
  -2  19   3        2.00        4.81      2.55 o 
  -1  19   3        4.08        3.44      2.12 o 
   0  19   3       12.89       13.29      4.05 o 
   1  19   3       29.48       36.35      5.02 o 
   2  19   3        5.16        3.38      3.21 o 
  -1  20   3        1.15        4.45      2.48 o 
   0  20   3        0.39        1.54      3.46 o 
   1  20   3        2.45        3.24      3.21 o 
   0  21   3        1.86        6.01      3.55 o 
  -6   0   4        0.44        3.81      4.77 o 
  -5   0   4       60.72       69.58      9.06 o 
  -4   0   4       63.54       67.44      8.10 o 
  -3   0   4      658.58      652.00     18.59 o 
  -2   0   4      221.55      254.26      7.67 o 
  -1   0   4        4.04        3.54      1.71 o 
   0   0   4     2972.88     2761.84     42.24 o 
   1   0   4        2.20        0.87      0.88 o 
   2   0   4      524.22      471.48     11.22 o 
   3   0   4       70.02       79.76      3.61 o 
   4   0   4      123.68      119.42      4.91 o 
   5   0   4       52.72       55.39      5.77 o 
  -6   1   4        1.95        0.00      2.77 o 
  -5   1   4        0.65        0.00      2.50 o 
  -4   1   4      324.71      336.32     11.20 o 
  -3   1   4       33.18       37.75      3.79 o 
  -2   1   4     1514.10     1644.88     20.66 o 
  -1   1   4     4784.81     4515.86     48.72 o 
   0   1   4        0.06        0.56      1.00 o 
   1   1   4     1970.24     1940.06     22.83 o 
   2   1   4      193.57      190.46      4.83 o 
   3   1   4      222.36      240.38      4.38 o 
   4   1   4        0.04        0.84      1.38 o 
   5   1   4       15.25       16.52      2.87 o 
  -6   2   4       13.32       11.92      4.29 o 
  -5   2   4        6.75        4.59      3.69 o 
  -4   2   4       41.93       41.44      3.75 o 
  -3   2   4      577.38      616.11     15.58 o 
  -2   2   4       69.32       78.72      3.33 o 
  -1   2   4     1265.57     1198.30     55.92 o 
   0   2   4     1672.36     1632.10     17.95 o 
   1   2   4     3503.96     3348.56     38.81 o 
   2   2   4     1313.37     1339.59     16.84 o 
   3   2   4        0.90        0.00      1.03 o 
   4   2   4       17.86       18.43      1.87 o 
   5   2   4        7.62        2.36      2.19 o 
  -6   3   4        3.09        3.96      7.15 o 
  -5   3   4       12.71       13.11      3.88 o 
  -4   3   4       42.25       47.88      4.66 o 
  -3   3   4       30.67       39.98      3.79 o 
  -2   3   4      404.32      357.67      9.60 o 
   0   3   4      784.37      716.19      9.20 o 
   1   3   4      411.50      365.07      8.93 o 
   2   3   4     1196.76     1218.83     13.95 o 
   3   3   4        0.89        0.36      1.06 o 
   4   3   4      181.91      171.27      4.81 o 
   5   3   4        4.85        4.54      1.99 o 
  -6   4   4       20.06       12.49      4.03 o 
  -5   4   4       71.08       64.39      5.97 o 
  -4   4   4       79.94       82.28      4.95 o 
  -3   4   4       22.15       22.28      2.47 o 
  -2   4   4      139.39      145.82      4.71 o 
  -1   4   4        0.42        0.73      1.40 o 
   0   4   4      514.48      530.67      8.12 o 
   1   4   4      103.24      100.43      6.88 o 
   2   4   4       26.20       27.26      1.96 o 
   3   4   4        5.11        6.81      1.28 o 
   4   4   4       31.63       33.30      2.95 o 
   5   4   4        9.76       11.23      2.25 o 
  -5   5   4       88.67       97.55      7.24 o 
  -4   5   4      151.69      164.93      6.14 o 
  -3   5   4       12.24       15.32      2.40 o 
  -2   5   4       37.03       33.52      2.47 o 
  -1   5   4      939.86      894.31     18.59 o 
   0   5   4       64.77       35.75      3.57 o 
   1   5   4      104.36       95.87      2.52 o 
   2   5   4      223.09      261.63      5.34 o 
   3   5   4      324.33      329.88      5.68 o 
   4   5   4       58.91       51.43      3.42 o 
   5   5   4        2.59        0.00      1.81 o 
  -5   6   4       42.30       46.09      5.47 o 
  -4   6   4       64.13       71.91      4.81 o 
  -3   6   4      139.88      131.40      6.26 o 
  -2   6   4        5.57        6.16      3.27 o 
  -1   6   4     1255.53     1217.75     72.23 o 
   0   6   4     1396.03     1425.74     23.03 o 
   1   6   4      100.91      108.00      2.01 o 
   2   6   4       22.59       24.19      1.85 o 
   3   6   4        9.02       10.41      2.48 o 
   4   6   4       15.32       12.92      2.36 o 
   5   6   4        0.85        0.67      2.14 o 
  -5   7   4        4.17        0.97      2.92 o 
  -4   7   4       86.70       72.99      8.18 o 
  -3   7   4        2.07        0.38      1.67 o 
  -2   7   4      257.46      239.00      6.73 o 
  -1   7   4     1680.82     1855.83     29.61 o 
   0   7   4      157.82      165.23      5.00 o 
   1   7   4        0.12        2.69      0.85 o 
   2   7   4      302.59      246.02      5.32 o 
   3   7   4       29.13       29.68      2.61 o 
   4   7   4       10.36        5.77      2.14 o 
   5   7   4        0.03        1.73      2.55 o 
  -5   8   4       49.89       46.70      4.52 o 
  -4   8   4      551.27      542.99     12.41 o 
  -3   8   4       13.38       17.12      2.57 o 
  -2   8   4      407.40      411.03      9.02 o 
  -1   8   4      923.98      950.36     16.48 o 
   0   8   4     2310.74     2254.90    119.23 o 
   1   8   4      195.81      195.11      3.67 o 
   2   8   4        0.09        0.00      1.24 o 
   3   8   4      148.90      150.38      4.75 o 
   4   8   4        3.82        3.80      1.93 o 
   5   8   4        0.35        0.54      2.49 o 
  -5   9   4        0.00        4.15      3.32 o 
  -4   9   4      170.79      174.24      6.51 o 
  -3   9   4        0.00        0.00      2.20 o 
  -2   9   4      527.25      558.76     11.45 o 
  -1   9   4        6.93        0.70      1.41 o 
   0   9   4       76.63       70.32      5.33 o 
   1   9   4       74.29       76.73      8.58 o 
   2   9   4       65.59       60.46      3.63 o 
   3   9   4       39.60       43.86      3.18 o 
   4   9   4        1.56        0.00      2.21 o 
   5   9   4        2.65        2.17      2.74 o 
  -5  10   4       32.60       35.62      5.29 o 
  -4  10   4        0.25        0.00      2.17 o 
  -3  10   4      142.20      146.19      5.72 o 
  -2  10   4        5.42        7.33      2.10 o 
  -1  10   4        0.00        2.35      1.48 o 
   0  10   4       19.28       16.88      1.62 o 
   2  10   4      142.60      127.25      9.22 o 
   3  10   4        0.13        0.00      1.71 o 
   4  10   4        8.00       11.63      4.82 o 
   5  10   4        0.39        6.28      2.85 o 
  -5  11   4        2.04        0.63      3.26 o 
  -4  11   4      100.71      100.94      5.82 o 
  -3  11   4        3.11        4.08      3.38 o 
  -2  11   4       20.61       24.32      2.80 o 
  -1  11   4      328.99      357.81      7.08 o 
   0  11   4        0.83        1.41      1.17 o 
   2  11   4       57.49       51.85      3.08 o 
   3  11   4        0.16        0.00      2.08 o 
   4  11   4       21.07       19.81      4.32 o 
   5  11   4       13.31       16.02      4.03 o 
  -5  12   4        0.04        0.00      4.05 o 
  -4  12   4       19.23       14.00      3.13 o 
  -3  12   4      114.25      109.10      5.06 o 
  -2  12   4       16.71       13.93      2.48 o 
  -1  12   4       23.74       23.80      2.25 o 
   0  12   4       93.92       91.16      3.82 o 
   1  12   4      178.15      176.97      4.48 o 
   2  12   4       85.62       85.85      4.25 o 
   3  12   4        0.04        0.29      2.23 o 
   4  12   4        0.06        0.00      2.20 o 
  -4  13   4        0.53        0.00      2.73 o 
  -3  13   4       14.22       16.59      2.83 o 
  -2  13   4       25.17       22.73      2.55 o 
  -1  13   4       43.04       51.11      3.07 o 
   0  13   4       41.42       43.10      2.75 o 
   1  13   4      112.98      120.42      6.33 o 
   2  13   4       42.92       39.15      7.03 o 
   3  13   4        8.28        9.21      3.15 o 
   4  13   4        0.92        2.62      3.08 o 
  -4  14   4       27.77       25.29      3.57 o 
  -3  14   4       11.04       10.27      2.27 o 
  -2  14   4        6.12        4.53      1.95 o 
  -1  14   4      107.21      116.26      4.29 o 
   0  14   4        1.89        2.42      1.69 o 
   1  14   4       36.03       39.40      3.25 o 
   2  14   4      241.27      236.87      9.43 o 
   3  14   4       10.18       16.74      3.66 o 
   4  14   4        0.95        5.29      3.32 o 
  -4  15   4        5.26        1.26      2.62 o 
  -3  15   4       33.39       28.58      3.09 o 
  -2  15   4       44.25       40.85      3.19 o 
  -1  15   4      115.10      104.57      4.33 o 
   0  15   4      138.64      143.12      4.66 o 
   1  15   4      205.66      216.58     17.75 o 
   2  15   4       25.60       15.33      3.94 o 
   3  15   4        1.62        0.00      2.51 o 
   4  15   4        0.13        3.27      3.03 o 
  -3  16   4        1.21        0.00      3.34 o 
  -2  16   4        6.40        8.00      2.22 o 
  -1  16   4       11.60        4.52      1.92 o 
   0  16   4      132.98      140.55      4.72 o 
   1  16   4       54.17       59.43      5.72 o 
   2  16   4       16.70       22.04      4.41 o 
   3  16   4        3.43        3.00      2.95 o 
  -3  17   4       24.60       24.30      6.74 o 
  -2  17   4       47.27       42.66      3.44 o 
  -1  17   4        2.51        2.29      3.88 o 
   0  17   4        0.76        0.00      2.16 o 
   1  17   4      211.72      209.01     11.08 o 
   2  17   4        0.00        0.00      2.98 o 
   3  17   4        0.68        0.00      2.78 o 
  -3  18   4        8.92       11.49      3.18 o 
  -2  18   4       13.98       10.02      2.43 o 
  -1  18   4        7.40        3.46      2.20 o 
   0  18   4        7.24        7.19      3.46 o 
   1  18   4       38.46       33.24      4.92 o 
   2  18   4       85.52       83.12      7.22 o 
  -2  19   4        0.87        2.19      2.09 o 
  -1  19   4       99.34       96.71      5.96 o 
   0  19   4        5.11        0.00      2.86 o 
   1  19   4        4.92        5.77      3.38 o 
   2  19   4       59.06       54.67     11.56 o 
  -1  20   4        0.12        3.62      3.47 o 
   0  20   4        2.66        6.16      3.43 o 
   1  20   4        2.59        7.92      3.48 o 
  -6   1   5        0.32        5.48      3.38 o 
  -5   1   5       49.63       51.78      7.09 o 
  -4   1   5        7.80       10.05      2.41 o 
  -3   1   5      152.74      181.32      4.34 o 
  -2   1   5     4020.60     4134.76     55.04 o 
  -1   1   5      310.77      342.71      8.78 o 
   0   1   5      137.85      137.04      2.58 o 
   1   1   5     1402.01     1316.99     13.81 o 
   2   1   5      598.57      592.99      7.78 o 
   3   1   5       68.11       74.14      2.49 o 
   4   1   5       63.60       72.22      3.45 o 
   5   1   5        2.79        4.77      2.58 o 
  -6   2   5       12.53       15.22      4.44 o 
  -5   2   5        3.71        0.00      2.78 o 
  -4   2   5        4.58        1.92      2.09 o 
  -3   2   5      102.49      121.84      6.79 o 
  -2   2   5      637.38      647.06     12.18 o 
  -1   2   5       79.52       73.74      2.46 o 
   0   2   5      722.92      659.94      8.75 o 
   1   2   5       77.67       67.39      2.13 o 
   2   2   5     2638.08     2597.76     31.39 o 
   3   2   5       98.36       91.24      2.67 o 
   4   2   5       21.14       22.29      3.90 o 
   5   2   5       28.78       25.69      4.60 o 
  -6   3   5        4.72        3.65      3.77 o 
  -5   3   5       31.66       30.96      4.54 o 
  -4   3   5       20.21       23.09      3.26 o 
  -3   3   5       87.83       83.72      5.12 o 
  -2   3   5      344.87      335.06      7.56 o 
  -1   3   5      842.66      854.33     12.76 o 
   0   3   5       14.28       16.09      1.08 o 
   1   3   5      196.66      210.54      3.40 o 
   2   3   5       18.06       19.04      1.69 o 
   3   3   5      146.94      139.53      3.43 o 
   4   3   5       33.48       35.23      2.76 o 
   5   3   5       35.60       32.47      3.42 o 
  -5   4   5        5.23        6.91      3.26 o 
  -4   4   5       51.44       48.65      4.16 o 
  -3   4   5        8.43        9.54      2.36 o 
  -2   4   5       25.96       34.66      2.54 o 
  -1   4   5      227.21      233.60      5.52 o 
   1   4   5        1.75        1.76      0.72 o 
   2   4   5      401.66      440.92      7.79 o 
   3   4   5        1.91        1.03      1.08 o 
   4   4   5       48.84       48.17      3.11 o 
   5   4   5        9.57       10.33      2.24 o 
  -5   5   5       12.92       12.59      4.29 o 
  -4   5   5      112.34      110.40      5.88 o 
  -3   5   5        7.94        4.43      3.34 o 
  -2   5   5       35.15       21.62      2.68 o 
  -1   5   5      149.03      140.57      4.06 o 
   0   5   5       57.34       64.70      2.10 o 
   1   5   5        0.51        0.40      0.69 o 
   2   5   5      134.86      120.15      4.80 o 
   3   5   5       25.86       34.23      2.61 o 
   4   5   5       49.44       44.64      3.25 o 
   5   5   5       25.71       24.86      3.22 o 
  -5   6   5       18.13       13.20      3.24 o 
  -4   6   5       71.65       64.64      4.68 o 
  -3   6   5        4.13        5.71      1.91 o 
  -2   6   5        0.48        2.98      1.82 o 
  -1   6   5      210.33      222.34      5.50 o 
   0   6   5      296.43      310.15      8.94 o 
   1   6   5       10.00        9.41      1.27 o 
   2   6   5      285.29      275.57      5.70 o 
   3   6   5        0.83        0.00      1.54 o 
   4   6   5       16.18       10.89      2.26 o 
   5   6   5        3.45        4.38      2.41 o 
  -5   7   5        1.11        0.00      2.32 o 
  -4   7   5      138.45      129.41      5.81 o 
  -3   7   5        5.63        6.37      2.57 o 
  -2   7   5       27.27       41.09      3.04 o 
  -1   7   5      371.36      435.96     10.72 o 
   0   7   5       21.04       20.49      1.59 o 
   1   7   5      514.84      515.12      7.99 o 
   2   7   5        1.69        0.00      1.30 o 
   3   7   5       66.97       61.57      3.72 o 
   4   7   5       21.72       22.94      3.41 o 
   5   7   5        3.04        3.43      2.76 o 
  -5   8   5        8.38        6.29      2.76 o 
  -4   8   5        0.00        0.00      2.05 o 
  -3   8   5        4.61        4.77      2.12 o 
  -2   8   5       29.46       29.83      2.77 o 
  -1   8   5       36.77       37.25      2.60 o 
   0   8   5     1223.81     1248.34     20.56 o 
   1   8   5      231.64      243.33      3.92 o 
   2   8   5       17.08       11.89      1.82 o 
   3   8   5        0.47        0.91      1.80 o 
   4   8   5        0.39        2.56      2.21 o 
   5   8   5       12.19        9.32      3.07 o 
  -5   9   5       23.76       28.73      3.93 o 
  -4   9   5      220.24      206.95      7.29 o 
  -3   9   5       27.00       30.44      3.28 o 
  -2   9   5      113.22      118.16      4.61 o 
  -1   9   5       62.35       65.72      3.24 o 
   0   9   5      252.80      259.83      7.09 o 
   1   9   5       60.96       56.25      2.96 o 
   2   9   5        0.95        0.00      1.46 o 
   3   9   5       80.54       79.38      4.95 o 
   4   9   5       42.80       51.89      5.80 o 
   5   9   5        7.95        7.15      3.13 o 
  -5  10   5        1.73        0.00      3.17 o 
  -4  10   5        6.29        7.20      2.55 o 
  -3  10   5      633.83      625.16     13.43 o 
  -2  10   5       22.15       20.05      2.62 o 
  -1  10   5       57.04       52.19      3.24 o 
   0  10   5       48.72       53.53      2.70 o 
   2  10   5        5.78        7.28      1.75 o 
   3  10   5        8.61        6.74      2.58 o 
   4  10   5        0.03        0.47      2.35 o 
   5  10   5        2.97        3.37      2.91 o 
  -5  11   5        0.70        1.08      3.38 o 
  -4  11   5        1.30        1.67      2.41 o 
  -3  11   5       46.35       45.49      3.84 o 
  -2  11   5        5.13        4.46      2.06 o 
  -1  11   5        6.91        6.62      1.81 o 
   0  11   5       13.55        6.27      2.30 o 
   2  11   5        0.49        0.00      2.03 o 
   3  11   5      129.97      124.63      5.88 o 
   4  11   5       40.29       34.25      4.07 o 
  -4  12   5        7.14        5.85      2.83 o 
  -3  12   5      117.37       91.39      5.34 o 
  -2  12   5        2.59        4.11      2.46 o 
  -1  12   5       19.45       16.97      2.11 o 
   0  12   5       10.79       13.15      1.76 o 
   1  12   5      128.82      118.68      6.12 o 
   2  12   5       29.09       28.04      4.00 o 
   3  12   5      196.89      191.62      7.36 o 
   4  12   5       18.61       17.69      3.30 o 
  -4  13   5        0.06        0.00      2.05 o 
  -3  13   5        5.02        2.07      2.21 o 
  -2  13   5       77.24       76.11      4.66 o 
  -1  13   5       16.10       22.69      2.37 o 
   0  13   5       20.29       24.39      2.28 o 
   1  13   5      332.10      335.61     11.09 o 
   2  13   5      141.19      145.83      8.58 o 
   3  13   5       96.90       97.35      7.16 o 
   4  13   5        2.71        5.09      2.91 o 
  -4  14   5       10.71       10.01      3.72 o 
  -3  14   5        1.76        0.00      4.02 o 
  -2  14   5       79.02       69.47      3.93 o 
  -1  14   5       63.20       53.93      3.30 o 
   0  14   5        0.58        1.24      2.15 o 
   1  14   5        9.18       17.71      3.72 o 
   2  14   5      726.02      664.97     18.03 o 
   3  14   5        2.31        0.00      2.74 o 
   4  14   5        0.02        0.44      3.03 o 
  -4  15   5        0.15        0.00      2.50 o 
  -3  15   5        0.45        1.68      2.11 o 
  -2  15   5      279.30      246.26      6.72 o 
  -1  15   5       97.46       88.70      3.98 o 
   0  15   5       19.52       24.51      3.20 o 
   1  15   5      150.99      157.12      7.83 o 
   2  15   5      132.28      130.59      7.19 o 
   3  15   5       16.64       17.96      3.88 o 
  -3  16   5        2.85        2.39      2.20 o 
  -2  16   5      102.24      105.04      6.83 o 
  -1  16   5        0.31        0.00      1.61 o 
   0  16   5       27.53       33.90      6.53 o 
   1  16   5       20.47       15.57      3.72 o 
   2  16   5        8.11        4.97      3.32 o 
   3  16   5        7.98        6.76      3.48 o 
  -3  17   5        8.91       11.05      2.61 o 
  -2  17   5       16.98       10.39      2.48 o 
  -1  17   5        1.34        2.61      2.24 o 
   0  17   5       60.18       51.98      5.55 o 
   1  17   5       24.05       23.23      5.96 o 
   2  17   5        0.76        6.36      3.49 o 
   3  17   5        1.93        0.00      2.78 o 
  -2  18   5        0.17        4.19      2.11 o 
  -1  18   5        0.72        2.03      2.34 o 
   0  18   5        0.01        3.11      3.10 o 
   1  18   5       15.21       14.79      3.88 o 
   2  18   5        6.94        6.64      3.39 o 
  -2  19   5        0.19        3.63      3.64 o 
  -1  19   5        0.70        2.65      2.45 o 
   0  19   5        3.91        3.73      3.22 o 
   1  19   5        2.29        8.34      3.60 o 
   2  19   5        0.80        4.23      3.21 o 
  -1  20   5        1.02        4.60      3.03 o 
   0  20   5       21.38       24.95      4.80 o 
   1  20   5       20.76       29.18      5.09 o 
  -6   0   6        4.15        1.19      4.77 o 
  -5   0   6        0.77        0.00      2.74 o 
  -4   0   6       90.52       83.41      9.29 o 
  -3   0   6        0.35        0.00      1.56 o 
  -1   0   6     1978.94     1944.26     38.50 o 
   0   0   6      412.34      434.60      8.24 o 
   1   0   6     1542.81     1711.92     27.43 o 
   2   0   6      187.65      161.70      8.70 o 
   3   0   6       80.44       79.73      3.84 o 
   4   0   6      204.49      208.72     16.32 o 
   5   0   6       17.20       16.73      4.05 o 
  -5   1   6       35.87       33.08      4.80 o 
  -4   1   6       56.53       52.58      5.22 o 
  -3   1   6       60.02       68.50      3.63 o 
  -2   1   6      821.53      836.73     10.52 o 
  -1   1   6     2873.53     2924.92     35.47 o 
   0   1   6      674.07      647.70      8.74 o 
   1   1   6       21.31       21.93      1.51 o 
   2   1   6     1671.60     1587.44     21.85 o 
   3   1   6       88.56       96.09      3.60 o 
   4   1   6       41.97       43.80      2.89 o 
   5   1   6        1.33        1.62      3.06 o 
  -5   2   6       11.15        9.86      3.69 o 
  -4   2   6      113.23      118.95      5.49 o 
  -3   2   6       44.69       38.78      3.30 o 
  -2   2   6      243.50      248.87      5.61 o 
  -1   2   6      792.08      819.39     10.09 o 
   0   2   6        1.82        1.74      0.92 o 
   1   2   6      285.73      297.82      4.61 o 
   2   2   6     2026.70     1909.98     21.86 o 
   3   2   6      111.92      110.86      3.04 o 
   4   2   6       17.95       22.76      2.35 o 
   5   2   6        0.49        1.99      2.14 o 
  -5   3   6       28.04       24.21      4.46 o 
  -4   3   6        3.86        3.38      2.37 o 
  -3   3   6      661.41      749.20     18.53 o 
  -2   3   6       95.64      108.92      4.43 o 
  -1   3   6       50.79       51.21      2.53 o 
   0   3   6      256.84      254.66      7.87 o 
   1   3   6       36.50       39.76      1.28 o 
   2   3   6      152.08      124.52      2.85 o 
   3   3   6      266.06      267.34      5.63 o 
   4   3   6       22.55       22.82      2.48 o 
   5   3   6        6.74        0.31      2.80 o 
  -5   4   6       54.42       46.41      5.72 o 
  -4   4   6      319.23      321.16      9.07 o 
  -3   4   6       29.87       33.25      3.86 o 
  -2   4   6      617.70      622.98     12.19 o 
   0   4   6      244.02      227.57      3.96 o 
   1   4   6      742.65      771.55     11.79 o 
   2   4   6      151.35      158.58      4.01 o 
   3   4   6      192.58      195.54      5.13 o 
   4   4   6       22.65       22.44      2.44 o 
   5   4   6        3.85        3.44      2.82 o 
  -5   5   6        4.27        2.40      2.58 o 
  -4   5   6      449.39      455.96     11.31 o 
  -3   5   6       60.30       61.96      5.72 o 
  -2   5   6        9.09       12.12      2.05 o 
  -1   5   6       80.20       72.03      3.75 o 
   0   5   6       81.66       67.40      2.75 o 
   1   5   6      483.47      491.25      8.17 o 
   2   5   6       57.29       56.07      2.58 o 
   3   5   6      126.32      121.24      4.16 o 
   4   5   6       22.21       27.64      3.43 o 
   5   5   6        2.72        2.48      2.86 o 
  -5   6   6       24.89       24.00      3.75 o 
  -4   6   6      286.22      286.92      8.70 o 
  -3   6   6      180.22      167.16      5.85 o 
  -2   6   6      304.62      290.65      8.89 o 
  -1   6   6      211.10      200.87      5.25 o 
   0   6   6       10.60       11.68      1.82 o 
   1   6   6      844.29      858.32     13.14 o 
   2   6   6       37.01       32.38      2.10 o 
   3   6   6        6.58        6.11      2.06 o 
   4   6   6        0.03        0.00      2.15 o 
   5   6   6        2.26        1.78      2.82 o 
  -5   7   6        0.00        0.00      2.50 o 
  -4   7   6       70.76       69.64      5.04 o 
  -3   7   6       61.05       68.22      5.58 o 
  -2   7   6      251.72      250.93      8.28 o 
  -1   7   6      351.58      348.14      7.63 o 
   0   7   6       26.76       30.04      2.65 o 
   1   7   6      133.05      148.65      4.34 o 
   2   7   6       37.05       32.77      2.13 o 
   3   7   6        1.26        0.71      1.92 o 
   4   7   6       22.22       20.60      3.27 o 
   5   7   6        4.19        3.88      2.99 o 
  -5   8   6        3.05        1.56      2.50 o 
  -4   8   6      237.10      229.09      9.17 o 
  -3   8   6     1093.38     1104.14     20.63 o 
  -2   8   6        1.09        0.27      1.00 o 
  -1   8   6      100.98       98.10     10.54 o 
   0   8   6     1170.44     1253.91     21.22 o 
   1   8   6       94.26       99.07      3.82 o 
   2   8   6        1.15        2.85      2.00 o 
   3   8   6       19.73       21.99      3.16 o 
   4   8   6        9.33        9.35      3.53 o 
   5   8   6        0.16        0.00      2.44 o 
  -5   9   6       14.73       14.03      3.35 o 
  -4   9   6       58.50       54.74      4.71 o 
  -3   9   6      153.65      152.60      6.03 o 
  -2   9   6        2.13        2.96      1.89 o 
  -1   9   6      528.81      557.63     13.60 o 
   0   9   6       36.03       47.45      2.67 o 
   1   9   6        0.23        0.00      1.13 o 
   2   9   6        2.14        0.89      2.08 o 
   3   9   6       64.54       57.73      4.53 o 
   4   9   6       54.88       68.04      5.19 o 
   5   9   6        0.34        0.11      2.69 o 
  -5  10   6        0.16        3.44      2.71 o 
  -4  10   6      250.45      263.90      8.52 o 
  -3  10   6       91.11       90.27      5.20 o 
  -2  10   6        1.55        1.22      1.88 o 
  -1  10   6        4.07        2.62      1.14 o 
   0  10   6        4.95        3.44      0.86 o 
   1  10   6       47.58       48.89      7.01 o 
   2  10   6      114.30      115.88      5.45 o 
   3  10   6       10.27       10.28      2.78 o 
   4  10   6        1.70        2.58      3.21 o 
  -5  11   6        2.96        0.44      3.31 o 
  -4  11   6      109.46      108.88      6.68 o 
  -3  11   6       25.02       22.85      3.70 o 
  -2  11   6        4.94        3.12      2.08 o 
  -1  11   6       39.90       35.05      3.76 o 
   0  11   6      199.45      197.10      5.15 o 
   1  11   6        2.59        7.55      2.81 o 
   2  11   6       21.00       18.61      3.16 o 
   3  11   6      180.81      177.88      6.98 o 
   4  11   6        0.04        0.35      2.62 o 
  -4  12   6       11.98        9.06      2.86 o 
  -3  12   6        0.24        0.00      2.08 o 
  -2  12   6      174.88      165.04      6.03 o 
  -1  12   6       75.31       80.76      4.33 o 
   0  12   6       26.30       25.90      3.51 o 
   1  12   6        1.51        2.00      2.38 o 
   2  12   6      160.27      156.09      6.47 o 
   3  12   6      213.88      217.37      7.95 o 
   4  12   6       17.20       14.86      3.50 o 
  -4  13   6        8.48        8.26      2.86 o 
  -3  13   6        3.67        6.83      2.46 o 
  -2  13   6       25.65       22.55      3.00 o 
  -1  13   6       79.40       70.86      3.48 o 
   0  13   6        4.59        2.91      2.20 o 
   1  13   6        7.13        9.15      3.21 o 
   2  13   6      396.20      409.63     13.06 o 
   3  13   6       27.66       33.40      4.14 o 
   4  13   6        0.86        2.32      2.91 o 
  -4  14   6       11.90       14.46      3.32 o 
  -3  14   6       38.12       43.02      4.11 o 
  -2  14   6      200.54      160.99      9.18 o 
  -1  14   6        0.16        1.05      1.79 o 
   0  14   6        0.37        0.60      2.03 o 
   1  14   6       37.75       43.88     13.23 o 
   2  14   6       69.31       75.38      6.38 o 
   3  14   6        1.02        1.69      3.03 o 
   4  14   6        2.32        3.15      3.32 o 
  -4  15   6        6.81       11.37      4.00 o 
  -3  15   6       21.25       22.86      3.40 o 
  -2  15   6      109.95       93.95      6.43 o 
  -1  15   6        4.70        4.63      2.37 o 
   0  15   6       34.84       36.16      3.56 o 
   1  15   6       44.48       43.87      4.98 o 
   2  15   6       28.56       40.21      9.06 o 
   3  15   6       16.87       12.48      4.53 o 
  -3  16   6       19.32       21.02      3.06 o 
  -2  16   6        2.09        4.56      3.06 o 
  -1  16   6       29.43       28.00      3.40 o 
   0  16   6        2.04        0.00      2.74 o 
   1  16   6      406.07      410.45     13.47 o 
   2  16   6       63.96       75.59      9.53 o 
   3  16   6        0.00        0.25      3.22 o 
  -3  17   6       11.47       17.83      2.90 o 
  -2  17   6        6.44        6.30      2.78 o 
  -1  17   6       67.28       60.07      7.31 o 
   0  17   6        1.21        0.29      2.81 o 
   1  17   6       34.14       40.02      5.22 o 
   2  17   6       66.15       74.20      8.82 o 
  -2  18   6        1.10        2.55      3.67 o 
  -1  18   6        3.25        7.17      2.71 o 
   0  18   6        1.11        7.08      3.32 o 
   1  18   6        1.88        0.00      2.91 o 
   2  18   6       34.16       39.64      5.96 o 
  -2  19   6        2.96        7.34      2.95 o 
  -1  19   6        3.41        8.35      3.38 o 
   0  19   6        0.49        0.70      3.93 o 
   1  19   6        0.98        1.50      3.26 o 
   0  20   6       22.56       29.85      4.92 o 
  -5   1   7        1.30        6.28      2.75 o 
  -4   1   7       31.20       19.50      2.71 o 
  -3   1   7       75.00       73.98      5.07 o 
  -2   1   7      105.21      109.86      4.21 o 
  -1   1   7      812.41      842.36     11.64 o 
   0   1   7       43.50       47.00      2.02 o 
   1   1   7       21.62       28.17      1.44 o 
   2   1   7       27.36       26.48      4.03 o 
   3   1   7       18.66       17.64      1.68 o 
   4   1   7       15.18       14.52      2.46 o 
   5   1   7        1.50        0.00      2.58 o 
  -5   2   7       49.10       45.75      5.55 o 
  -4   2   7      138.90      135.31      5.95 o 
  -3   2   7       27.98       30.21      3.04 o 
  -2   2   7       33.92       33.93      2.32 o 
  -1   2   7      161.11      135.71      3.40 o 
   0   2   7      251.96      233.95      4.32 o 
   1   2   7       52.50       50.10      3.78 o 
   2   2   7       39.65       46.03      4.02 o 
   3   2   7       40.20       38.62      2.50 o 
   4   2   7        3.69        6.74      1.95 o 
   5   2   7        4.02        7.62      3.03 o 
  -5   3   7       79.66       79.45      6.85 o 
  -4   3   7        6.38        9.05      3.20 o 
  -3   3   7      182.96      197.49      6.45 o 
  -2   3   7      808.66      771.54     11.01 o 
  -1   3   7      145.69      153.17      3.36 o 
   0   3   7       93.32       95.34      2.50 o 
   1   3   7      184.24      226.54      3.91 o 
   2   3   7      484.14      461.02      7.40 o 
   3   3   7       74.95       73.22      3.08 o 
   4   3   7       26.38       24.11      3.13 o 
   5   3   7        4.43        7.59      3.77 o 
  -5   4   7        1.71        0.00      2.31 o 
  -4   4   7        1.05        0.00      2.21 o 
  -3   4   7        5.02        8.63      2.32 o 
  -2   4   7     1470.72     1399.68     20.37 o 
  -1   4   7      122.88      131.61      3.35 o 
   0   4   7      462.73      458.39      6.90 o 
   1   4   7       14.79       11.48      1.13 o 
   2   4   7        0.53        2.16      1.93 o 
   3   4   7      131.33      127.31      6.09 o 
   4   4   7       29.84       34.12      4.09 o 
   5   4   7       20.24       20.41      3.81 o 
  -5   5   7        0.24        1.71      2.93 o 
  -4   5   7      178.53      177.30      6.87 o 
  -3   5   7      146.14      137.27      5.50 o 
  -2   5   7        7.84        4.30      1.84 o 
  -1   5   7       31.80       38.69      2.73 o 
   0   5   7      162.51      154.24      4.30 o 
   1   5   7       79.14       79.49      2.99 o 
   2   5   7        8.70        7.76      1.59 o 
   3   5   7       27.21       27.03      3.10 o 
   4   5   7        0.00        0.00      1.92 o 
   5   5   7        0.57        0.00      2.80 o 
  -5   6   7       22.44       30.04      4.11 o 
  -4   6   7      302.71      319.08      9.34 o 
  -3   6   7      350.70      333.86      8.88 o 
  -2   6   7      133.42      143.75      5.41 o 
  -1   6   7      233.32      211.94     10.01 o 
   0   6   7       21.21       19.38      1.96 o 
   1   6   7      905.40      900.59     13.97 o 
   2   6   7      208.10      210.74      6.61 o 
   3   6   7       27.32       29.67      6.54 o 
   4   6   7       61.66       58.17      4.51 o 
   5   6   7        0.37        1.16      4.04 o 
  -5   7   7        5.58        8.37      3.01 o 
  -4   7   7       19.70       18.67      3.26 o 
  -3   7   7     1347.99     1362.53     24.57 o 
  -2   7   7       18.68       17.20      2.92 o 
  -1   7   7       68.77       71.28      3.49 o 
   0   7   7      898.88      949.07     14.39 o 
   1   7   7       89.81       88.67      3.08 o 
   2   7   7       84.14       91.89      4.53 o 
   3   7   7        4.11        8.37      2.50 o 
   4   7   7       16.03       13.05      3.47 o 
   5   7   7       11.10        6.61      3.14 o 
  -5   8   7        0.28        0.79      3.35 o 
  -4   8   7      126.45      120.61      5.78 o 
  -3   8   7        0.00        2.09      2.33 o 
  -2   8   7       15.67       16.42      6.24 o 
  -1   8   7        4.39        8.91      2.45 o 
   0   8   7      200.42      182.58      4.78 o 
   1   8   7       83.31       86.93      3.21 o 
   2   8   7       28.88       29.27      3.30 o 
   3   8   7        1.75        2.20      2.07 o 
   4   8   7        0.01        1.08      2.72 o 
   5   8   7        0.05        2.12      2.59 o 
  -5   9   7       49.43       55.83      5.12 o 
  -4   9   7       27.97       23.71      3.48 o 
  -3   9   7       29.76       24.87      3.32 o 
  -2   9   7       99.46      106.40      4.84 o 
  -1   9   7        5.18        3.45      1.37 o 
   0   9   7      120.25      113.02      4.08 o 
   1   9   7      101.76      106.68      3.80 o 
   2   9   7        0.31        0.00      1.92 o 
   3   9   7       54.93       57.51      4.54 o 
   4   9   7        0.05        0.00      3.51 o 
  -5  10   7       30.36       31.89      4.39 o 
  -4  10   7        1.08        1.62      2.48 o 
  -3  10   7       15.68       19.19      3.04 o 
  -2  10   7      285.70      253.48      8.01 o 
  -1  10   7       40.54       38.31      6.53 o 
   0  10   7       39.51       43.10      4.29 o 
   1  10   7      231.68      211.69      7.00 o 
   2  10   7       10.82       10.86      2.91 o 
   3  10   7        2.19        5.33      2.84 o 
   4  10   7       19.53       21.05      4.51 o 
  -4  11   7        1.84        3.73      2.64 o 
  -3  11   7       24.39       25.23      4.56 o 
  -2  11   7       66.44       62.32      4.31 o 
  -1  11   7      209.26      211.21      7.17 o 
   0  11   7        6.32        6.06      4.53 o 
   1  11   7        2.87        5.20      2.45 o 
   2  11   7       49.68       46.11      4.26 o 
   3  11   7       15.65       19.17      3.36 o 
   4  11   7        0.04        0.10      2.74 o 
  -4  12   7        1.77        0.00      2.40 o 
  -3  12   7        0.07        0.18      2.21 o 
  -2  12   7        1.29        0.48      2.92 o 
  -1  12   7        8.04        7.61      2.15 o 
   0  12   7       75.05       79.61      4.32 o 
   1  12   7        6.27        0.00      2.46 o 
   2  12   7       75.94       73.34      5.21 o 
   3  12   7        5.68        7.54      2.87 o 
   4  12   7        0.82        0.00      3.05 o 
  -4  13   7        4.77        5.68      2.69 o 
  -3  13   7       76.05       78.68      5.27 o 
  -2  13   7      105.34      101.89      5.32 o 
  -1  13   7        1.93        2.36      2.98 o 
   0  13   7      167.87      178.59      5.99 o 
   1  13   7      131.88      113.86      6.76 o 
   2  13   7        0.04        3.32      2.63 o 
   3  13   7       20.75       26.85      3.88 o 
   4  13   7        5.45        4.81      2.94 o 
  -4  14   7       15.06       19.95      3.61 o 
  -3  14   7        5.98        7.65      2.82 o 
  -2  14   7        4.35        0.00      2.19 o 
  -1  14   7        6.61        5.67      2.74 o 
   0  14   7       79.65       74.35      6.04 o 
   1  14   7        3.79        4.15      2.63 o 
   2  14   7        7.13       10.59      3.32 o 
   3  14   7       31.15       25.02      3.86 o 
  -3  15   7        4.51        1.88      2.86 o 
  -2  15   7        9.31        9.96      3.02 o 
  -1  15   7      182.70      159.00      9.14 o 
   0  15   7       32.25       35.31      4.75 o 
   1  15   7       18.79       22.49      3.95 o 
   2  15   7       29.72       29.87      8.34 o 
   3  15   7        2.01        0.10      2.85 o 
  -3  16   7       16.54       11.75      2.56 o 
  -2  16   7       23.02       29.92      3.70 o 
  -1  16   7      178.21      167.30      6.57 o 
   0  16   7        9.78        8.39      3.38 o 
   1  16   7       11.72        7.24      4.41 o 
   2  16   7       23.09       26.21      4.46 o 
   3  16   7       28.74       24.93      4.81 o 
  -3  17   7        0.02        4.61      2.91 o 
  -2  17   7        0.01        0.00      2.44 o 
  -1  17   7       11.05       10.72      2.92 o 
   0  17   7       30.75       33.52      4.92 o 
   1  17   7        8.34       11.85      3.53 o 
   2  17   7       51.69       52.80     13.11 o 
  -2  18   7        0.10        3.10      3.76 o 
  -1  18   7        7.25        8.48      3.55 o 
   0  18   7        1.15        5.29      3.15 o 
   1  18   7       10.55       19.09      4.24 o 
   2  18   7       28.22       23.72      4.69 o 
  -1  19   7        0.71        0.00      3.08 o 
   0  19   7        0.23        2.11      2.95 o 
   1  19   7        0.01        1.66      3.10 o 
  -5   0   8       39.22       39.08      7.15 o 
  -4   0   8      110.66      110.33      9.06 o 
  -3   0   8      335.91      292.30      9.80 o 
  -2   0   8      961.79      971.16     17.13 o 
  -1   0   8     4424.49     4791.05     73.92 o 
   0   0   8       65.60       56.05      3.25 o 
   1   0   8      854.94      814.28     14.58 o 
   2   0   8      121.12      119.02      4.54 o 
   3   0   8       39.46       40.83      3.23 o 
   4   0   8       26.05       19.28      3.83 o 
   5   0   8        0.16        0.00      6.20 o 
  -5   1   8        2.48        4.65      3.71 o 
  -4   1   8       12.29       17.61      4.82 o 
  -3   1   8        4.35        0.12      1.67 o 
  -2   1   8       84.19       76.26      6.39 o 
  -1   1   8       10.83       14.10      1.43 o 
   0   1   8      298.33      346.01      5.92 o 
   1   1   8       50.73       44.60      3.60 o 
   2   1   8        0.65        1.28      0.80 o 
   3   1   8      733.09      686.06     10.83 o 
   4   1   8       23.81       25.89      3.55 o 
   5   1   8        0.14        0.00      3.83 o 
  -5   2   8        0.94        0.00      2.41 o 
  -4   2   8       38.49       38.06      3.41 o 
  -3   2   8      178.00      187.66      5.59 o 
  -2   2   8       64.01       77.01      3.13 o 
  -1   2   8      196.97      189.10      6.36 o 
   0   2   8      151.21      162.96      3.30 o 
   1   2   8       92.06       90.78      2.33 o 
   2   2   8      121.95      122.58      3.17 o 
   3   2   8      253.52      240.09      5.47 o 
   4   2   8        0.78        0.00      3.96 o 
   5   2   8        4.79        0.73      2.91 o 
  -5   3   8       13.88       15.58      6.79 o 
  -4   3   8       13.43       11.80      3.51 o 
  -3   3   8        0.01        0.00      1.76 o 
  -2   3   8      860.27      899.65     14.27 o 
  -1   3   8      139.73      133.18      3.58 o 
   0   3   8      349.63      376.71      5.61 o 
   1   3   8       10.77       15.62      1.16 o 
   2   3   8       25.71       28.39      1.67 o 
   3   3   8       33.68       29.06      3.54 o 
   4   3   8        4.86        2.96      4.18 o 
   5   3   8       10.80       12.79      4.08 o 
  -5   4   8        0.30        1.38      2.60 o 
  -4   4   8       49.03       38.31      7.51 o 
  -3   4   8        9.44        9.74      2.62 o 
  -2   4   8       17.15       18.41      2.34 o 
  -1   4   8      120.02      122.64      4.01 o 
   0   4   8       65.88       66.53      2.29 o 
   1   4   8       62.10       62.64      2.66 o 
   2   4   8       41.46       36.81      3.81 o 
   3   4   8        5.90        3.40      2.82 o 
   4   4   8       19.61       15.52      2.63 o 
   5   4   8        0.21        0.00      2.91 o 
  -5   5   8        3.42        4.78      2.76 o 
  -4   5   8       39.91       44.63      4.26 o 
  -3   5   8       40.11       39.71      3.85 o 
  -2   5   8        5.33        3.62      1.91 o 
  -1   5   8        4.27        4.23      1.22 o 
   0   5   8      102.85      106.18      3.00 o 
   1   5   8        2.53        7.64      1.96 o 
   2   5   8       17.10        7.60      5.12 o 
   3   5   8        3.52        2.32      2.09 o 
   4   5   8        2.01        4.17      2.24 o 
   5   5   8        2.61        0.00      2.83 o 
  -5   6   8       25.71       27.81      3.95 o 
  -4   6   8       22.63       23.01      3.51 o 
  -3   6   8        0.25        0.64      2.33 o 
  -2   6   8        3.13        8.14      2.10 o 
  -1   6   8      108.11       99.72      4.05 o 
   0   6   8        0.63        2.67      2.68 o 
   1   6   8       51.52       57.79      3.80 o 
   2   6   8       16.27       15.35      2.55 o 
   3   6   8        1.05        0.00      2.16 o 
   4   6   8        0.61        2.05      2.25 o 
   5   6   8        1.20        2.79      3.11 o 
  -5   7   8       15.06        9.92      3.34 o 
  -4   7   8        5.12        6.30      3.17 o 
  -3   7   8        1.72        1.07      2.30 o 
  -2   7   8        8.30       13.28      2.35 o 
  -1   7   8        3.03        2.42      1.24 o 
   0   7   8        0.54        0.00      1.98 o 
   1   7   8       53.96       52.42      5.05 o 
   2   7   8        0.77        0.00      2.04 o 
   3   7   8        7.43        9.23      2.59 o 
   4   7   8        1.73        3.36      2.53 o 
  -5   8   8        5.47        0.33      2.50 o 
  -4   8   8       24.44       23.25      3.50 o 
  -3   8   8       18.36       19.37      3.15 o 
  -2   8   8      295.32      315.54      8.34 o 
  -1   8   8        8.89        4.18      1.40 o 
   0   8   8      166.16      177.83      6.22 o 
   1   8   8        2.78        4.20      2.21 o 
   2   8   8        4.17        4.76      2.35 o 
   3   8   8       13.42       18.91      3.16 o 
   4   8   8        0.10        1.83      2.56 o 
  -5   9   8        6.80        1.85      2.87 o 
  -4   9   8        0.03        0.00      2.31 o 
  -3   9   8      253.26      245.59     14.24 o 
  -2   9   8      258.96      266.36      9.42 o 
  -1   9   8        1.39        0.80      1.66 o 
   0   9   8       94.86      108.60      5.22 o 
   1   9   8       48.54       45.71      3.85 o 
   2   9   8        0.16        0.00      2.06 o 
   3   9   8       16.79       17.53      3.16 o 
   4   9   8        7.69        4.83      2.81 o 
  -4  10   8        0.06        1.34      2.50 o 
  -3  10   8      394.07      380.98     10.20 o 
  -2  10   8       44.71       48.28      3.92 o 
  -1  10   8       53.92       55.09      3.49 o 
   0  10   8        1.74        2.74      2.53 o 
   1  10   8      298.80      295.93      8.62 o 
   2  10   8       22.58       18.43      4.51 o 
   3  10   8       13.57       18.05      3.34 o 
   4  10   8       95.19       82.88      6.03 o 
  -4  11   8       14.40       12.35      3.15 o 
  -3  11   8        0.04        0.69      3.53 o 
  -2  11   8       28.45       28.42      3.26 o 
  -1  11   8        2.95        0.00      1.87 o 
   0  11   8        1.47        0.60      2.70 o 
   1  11   8        0.02        0.00      2.24 o 
   2  11   8        8.92       11.45      2.98 o 
   3  11   8        4.45        4.06      2.61 o 
   4  11   8       31.94       32.42      4.36 o 
  -4  12   8       10.24        9.26      3.22 o 
  -3  12   8       21.30       24.78      3.51 o 
  -2  12   8       11.35       13.83      2.69 o 
  -1  12   8      288.60      273.12     10.07 o 
   0  12   8      133.18      112.16      4.80 o 
   1  12   8       93.30       88.46      5.95 o 
   2  12   8        2.08        1.41      2.32 o 
   3  12   8      102.26       99.50      5.99 o 
   4  12   8       39.08       39.48      7.79 o 
  -4  13   8        2.76        6.37      3.05 o 
  -3  13   8        0.34        0.00      2.38 o 
  -2  13   8       41.28       37.09      3.71 o 
  -1  13   8        4.56        2.93      2.81 o 
   0  13   8      115.75       98.71      6.91 o 
   1  13   8       15.03       18.12      7.03 o 
   2  13   8       13.44       13.76      4.23 o 
   3  13   8      133.18      109.65      6.45 o 
  -3  14   8       18.10       17.22      3.61 o 
  -2  14   8       24.09       14.18      4.04 o 
  -1  14   8      109.11       99.30      6.70 o 
   0  14   8        9.84        8.57      3.09 o 
   1  14   8      113.65      111.10      6.98 o 
   2  14   8        0.07        0.00      2.78 o 
   3  14   8       11.19       12.62      3.93 o 
  -3  15   8        0.48        3.31      3.36 o 
  -2  15   8        0.09        0.00      3.57 o 
  -1  15   8        2.64        3.93      2.37 o 
   0  15   8        0.07        1.11      2.56 o 
   1  15   8       11.21        6.13      6.20 o 
   2  15   8        0.85        6.45      3.32 o 
   3  15   8        3.48        2.40      2.99 o 
  -3  16   8        0.85        0.00      3.36 o 
  -2  16   8        1.56        0.00      3.19 o 
  -1  16   8       76.79       64.11      6.13 o 
   0  16   8       16.78       17.21      7.98 o 
   1  16   8       25.94       30.46      7.51 o 
   2  16   8       27.06       23.41      4.58 o 
  -2  17   8       15.19       15.10      4.18 o 
  -1  17   8        5.45        8.10      4.17 o 
   0  17   8       25.01       31.27     10.37 o 
   1  17   8        0.57        0.89      2.91 o 
   2  17   8        1.99        4.39      3.55 o 
  -2  18   8       39.14       45.52      4.56 o 
  -1  18   8        2.35        3.94      3.21 o 
   0  18   8       12.85       10.73      4.89 o 
   1  18   8       17.91       26.15      4.69 o 
   0  19   8        0.17        0.11      2.81 o 
  -5   1   9        0.26        0.00      3.49 o 
  -4   1   9        1.03        1.12      2.49 o 
  -3   1   9        6.25        7.81      2.05 o 
  -2   1   9       46.72       49.03      2.86 o 
  -1   1   9      512.75      540.53      8.43 o 
   0   1   9        0.24        0.00      1.08 o 
   1   1   9       23.91       26.13      1.56 o 
   2   1   9       89.55       85.96      3.05 o 
   3   1   9        1.88        0.48      1.85 o 
   4   1   9       10.01        4.90      2.73 o 
   5   1   9        0.42        4.29      4.71 o 
  -5   2   9        0.00        0.00      3.71 o 
  -4   2   9       15.21       12.45      3.07 o 
  -3   2   9        2.42        0.00      1.68 o 
  -2   2   9        0.02        0.37      1.35 o 
  -1   2   9       63.73       54.62      4.58 o 
   0   2   9      771.01      840.92     10.80 o 
   1   2   9       80.80       76.89      2.33 o 
   2   2   9       69.96       63.04      4.21 o 
   3   2   9        1.32        5.12      2.12 o 
   4   2   9        0.40        0.00      2.15 o 
   5   2   9        0.26        0.00      3.86 o 
  -5   3   9        7.16       11.38      3.20 o 
  -4   3   9      107.29       96.14      5.71 o 
  -3   3   9       90.98      102.30      5.49 o 
  -2   3   9       97.51      103.91      3.70 o 
  -1   3   9        5.95        5.16      1.32 o 
   0   3   9      211.71      231.29      4.21 o 
   1   3   9        9.58        7.40      1.39 o 
   2   3   9        9.01        7.73      2.58 o 
   3   3   9      285.85      279.45      7.18 o 
   4   3   9       34.86       24.87      3.72 o 
   5   3   9        4.90        2.26      4.80 o 
  -5   4   9       25.29       20.60      4.13 o 
  -4   4   9       21.88       27.51      3.70 o 
  -3   4   9       58.74       59.93      4.54 o 
  -2   4   9       39.14       37.92      2.91 o 
  -1   4   9      591.26      564.39      9.13 o 
   0   4   9        6.47        7.48      1.25 o 
   1   4   9      241.39      231.35      5.34 o 
   2   4   9       11.77        8.86      2.01 o 
   3   4   9      145.71      137.29      5.06 o 
   4   4   9       55.32       51.62      7.44 o 
   5   4   9        1.66        1.09      2.97 o 
  -5   5   9        4.40        5.72      3.11 o 
  -4   5   9        2.23        2.70      3.18 o 
  -3   5   9      599.74      585.67     18.24 o 
  -2   5   9       97.58      111.14      3.79 o 
  -1   5   9       45.97       40.88      3.38 o 
   0   5   9      221.04      227.95      4.92 o 
   1   5   9        0.70        0.00      2.43 o 
   2   5   9       52.96       53.97      3.97 o 
   3   5   9        7.69        8.09      2.24 o 
   4   5   9       27.05       17.55      3.61 o 
  -5   6   9       10.33       16.78      3.52 o 
  -4   6   9        1.40        2.98      2.67 o 
  -3   6   9     1642.06     1580.65     28.19 o 
  -2   6   9       50.00       51.35      3.85 o 
  -1   6   9       11.02        7.52      3.44 o 
   0   6   9        4.70        1.26      2.02 o 
   1   6   9      114.34      108.83      4.89 o 
   2   6   9       97.15       93.35      7.65 o 
   3   6   9       21.80       24.21      3.18 o 
   4   6   9       18.95       18.73      3.02 o 
  -5   7   9        1.31        2.17      2.78 o 
  -4   7   9        0.44        3.67      3.51 o 
  -3   7   9      193.80      174.08      6.80 o 
  -2   7   9     1774.89     1770.15     30.27 o 
  -1   7   9       12.40        3.76      2.52 o 
   0   7   9       98.31      102.93      5.05 o 
   1   7   9      274.97      269.46      7.78 o 
   2   7   9        3.22        1.14      2.15 o 
   3   7   9        0.51        0.00      2.11 o 
   4   7   9        3.16        0.00      2.16 o 
  -5   8   9        0.01        0.00      4.56 o 
  -4   8   9        0.04        2.93      2.41 o 
  -3   8   9       89.25       89.06      5.88 o 
  -2   8   9       51.03       47.19      4.27 o 
  -1   8   9      108.06      107.68      4.33 o 
   0   8   9        3.61        3.80      2.48 o 
   1   8   9       20.42       21.02      3.07 o 
   2   8   9        5.56        3.14      2.23 o 
   3   8   9       28.05       36.64      6.08 o 
   4   8   9        0.35        0.00      3.20 o 
  -4   9   9       70.46       87.31      7.94 o 
  -3   9   9       61.24       63.28      5.65 o 
  -2   9   9      467.54      442.05     10.57 o 
  -1   9   9        0.14        0.00      1.74 o 
   0   9   9       66.99       65.45      4.66 o 
   1   9   9        1.94        0.26      2.12 o 
   2   9   9        0.04        1.11      2.17 o 
   3   9   9       12.09       14.20      2.98 o 
   4   9   9        0.78        0.00      2.64 o 
  -4  10   9        0.46        0.55      2.57 o 
  -3  10   9       54.07       56.48      4.59 o 
  -2  10   9       13.26       12.21      2.85 o 
  -1  10   9      223.12      221.14      8.84 o 
   0  10   9       27.64       23.98      3.27 o 
   1  10   9       25.33       28.25      3.52 o 
   2  10   9        0.86        1.01      2.46 o 
   3  10   9        5.73        5.57      3.41 o 
   4  10   9       26.03       30.42      5.65 o 
  -4  11   9       16.85       15.54      3.46 o 
  -3  11   9       43.36       51.64      5.54 o 
  -2  11   9       32.44       32.29      3.39 o 
  -1  11   9        1.28        2.10      2.95 o 
   0  11   9      289.99      273.39      9.83 o 
   1  11   9       45.40       39.36      3.96 o 
   2  11   9       15.37       17.39      3.65 o 
   3  11   9       25.15       31.31      3.87 o 
   4  11   9       41.21       50.24      5.14 o 
  -4  12   9        0.77        0.00      2.59 o 
  -3  12   9       36.82       37.95      4.11 o 
  -2  12   9        1.20        0.00      2.61 o 
  -1  12   9        2.55        0.00      3.93 o 
   0  12   9       23.45       29.08      9.06 o 
   1  12   9        0.08        1.04      2.48 o 
   2  12   9        7.96        6.79      2.80 o 
   3  12   9       43.93       45.11      4.72 o 
  -4  13   9        2.36        6.21      3.14 o 
  -3  13   9       24.45       24.34      3.54 o 
  -2  13   9       98.83       97.54      7.46 o 
  -1  13   9        3.23        4.81      3.03 o 
   0  13   9       25.58       23.59      3.96 o 
   1  13   9       12.83       14.73      3.49 o 
   2  13   9        0.75        0.00      2.45 o 
   3  13   9       23.86       25.43      4.93 o 
  -3  14   9        2.01        5.25      3.69 o 
  -2  14   9       15.48       16.64      4.03 o 
  -1  14   9        0.37        1.96      2.78 o 
   0  14   9       75.23       74.72      6.30 o 
   1  14   9        0.13        0.00      2.68 o 
   2  14   9        1.34        0.10      6.55 o 
   3  14   9        1.13        0.29      2.87 o 
  -3  15   9        7.57       13.16      7.63 o 
  -2  15   9        7.47       12.19      5.60 o 
  -1  15   9       78.39       77.47     14.06 o 
   0  15   9       62.12       61.85      6.07 o 
   1  15   9        0.96        6.51      3.32 o 
   2  15   9       33.25       41.63      5.46 o 
  -2  16   9       20.17       23.06      9.17 o 
  -1  16   9       38.01       41.16      7.39 o 
   0  16   9        0.25        2.76      3.34 o 
   1  16   9        6.35        7.89      3.55 o 
   2  16   9        6.83        8.56      3.78 o 
  -2  17   9        8.64        9.95      2.99 o 
  -1  17   9        3.18       10.62      3.49 o 
   0  17   9       53.84       55.86      6.00 o 
   1  17   9        3.73        4.75      3.81 o 
  -1  18   9        1.41        5.26      3.19 o 
   0  18   9        4.47        8.09      3.81 o 
  -5   0  10       62.83       48.38      8.10 o 
  -4   0  10       49.39       38.68      5.19 o 
  -3   0  10        0.20        0.00      2.60 o 
  -2   0  10      231.41      239.09      6.68 o 
  -1   0  10        9.85        9.60      2.23 o 
   0   0  10      355.72      395.73      8.72 o 
   1   0  10       36.15       38.85      2.76 o 
   2   0  10       52.93       69.89      3.58 o 
   3   0  10       11.91       12.63      6.20 o 
   4   0  10       21.20       19.30      7.39 o 
  -5   1  10        8.66        9.73      4.46 o 
  -4   1  10       14.26       10.26      3.06 o 
  -3   1  10       10.61        8.96      2.28 o 
  -2   1  10       50.58       50.30      2.50 o 
  -1   1  10       96.20      101.55      3.16 o 
   0   1  10      288.21      294.53      5.86 o 
   1   1  10        7.49        5.39      1.31 o 
   2   1  10       12.85       12.28      1.78 o 
   3   1  10       20.36       15.04      2.87 o 
   4   1  10       35.03       27.82      7.15 o 
  -5   2  10        0.03        0.00      3.62 o 
  -4   2  10       14.36        8.31      3.04 o 
  -3   2  10      347.52      294.21      8.29 o 
  -2   2  10      129.60      129.18      4.52 o 
  -1   2  10      122.85      126.33      3.44 o 
   0   2  10      114.83      100.11      2.87 o 
   1   2  10       61.39       58.90      2.19 o 
   2   2  10        5.58        5.02      1.75 o 
   3   2  10        8.32        2.81      2.26 o 
   4   2  10       16.36       11.64      4.81 o 
  -5   3  10       14.06       11.62      3.56 o 
  -4   3  10        6.68        3.19      2.70 o 
  -3   3  10       65.16       69.86      4.73 o 
  -2   3  10       57.15       57.55      5.16 o 
  -1   3  10        1.60        0.43      1.27 o 
   0   3  10       47.78       49.11      2.21 o 
   1   3  10        1.30        1.25      1.30 o 
   2   3  10       45.26       48.05      4.41 o 
   3   3  10        0.20        0.00      1.85 o 
   4   3  10        0.95        1.93      2.77 o 
  -5   4  10        0.00        2.43      2.82 o 
  -4   4  10       17.27       17.15      3.30 o 
  -3   4  10        8.15        1.99      2.62 o 
  -2   4  10      193.59      195.61      5.90 o 
  -1   4  10       13.68       13.07      1.73 o 
   0   4  10       38.41       36.37      2.19 o 
   1   4  10       19.57       24.60      2.12 o 
   2   4  10      164.08      184.83      5.65 o 
   3   4  10       42.46       43.47      3.46 o 
   4   4  10       12.33        8.86      4.93 o 
  -5   5  10       16.43       17.71      3.28 o 
  -4   5  10        0.04        1.41      3.34 o 
  -3   5  10       13.39       12.84      3.03 o 
  -2   5  10        2.31        0.00      2.69 o 
  -1   5  10      165.04      158.49      6.58 o 
   0   5  10       20.06       18.82      2.58 o 
   1   5  10       14.12       17.44      2.87 o 
   2   5  10       59.05       67.06      3.99 o 
   3   5  10        0.14        0.82      1.94 o 
   4   5  10        4.22        3.31      2.81 o 
  -5   6  10       14.07       11.26      3.36 o 
  -4   6  10        1.72        1.40      2.58 o 
  -3   6  10       26.57       35.95      3.91 o 
  -2   6  10      198.99      183.34      6.38 o 
  -1   6  10       60.37       57.68      5.17 o 
   0   6  10        6.98        9.29      3.03 o 
   1   6  10        0.13        0.00      2.04 o 
   2   6  10       18.79       19.82      2.96 o 
   3   6  10        0.32        3.88      2.03 o 
   4   6  10        1.72        4.37      2.93 o 
  -4   7  10        3.63        5.70      2.87 o 
  -3   7  10       63.27       75.39      5.20 o 
  -2   7  10       65.58       75.04      6.17 o 
  -1   7  10       13.18        9.68      3.45 o 
   0   7  10        6.83        3.78      2.39 o 
   1   7  10       51.67       57.87      4.19 o 
   2   7  10       11.76       14.17      3.34 o 
   3   7  10        0.02        2.17      2.34 o 
   4   7  10        3.65        0.00      2.58 o 
  -4   8  10        0.09        2.69      3.39 o 
  -3   8  10       77.61       95.91      5.74 o 
  -2   8  10      748.88      718.09     14.97 o 
  -1   8  10       42.68       33.44      4.46 o 
   0   8  10        1.84        0.25      2.24 o 
   1   8  10       72.28       64.10      4.57 o 
   2   8  10        1.12        1.37      2.96 o 
   3   8  10        0.05        3.69      2.30 o 
   4   8  10        8.07        6.67      3.85 o 
  -4   9  10        0.02        1.69      2.72 o 
  -3   9  10       71.19       76.91      5.37 o 
  -2   9  10      297.45      272.37     11.18 o 
  -1   9  10       10.58        8.78      3.15 o 
   0   9  10       73.75       77.19      5.07 o 
   1   9  10      132.50      127.00      9.43 o 
   2   9  10       56.22       52.47      6.24 o 
   3   9  10       12.17       14.04      3.18 o 
   4   9  10        1.30        5.08      2.90 o 
  -4  10  10       10.81       12.12      3.28 o 
  -3  10  10       36.15       39.68      4.18 o 
  -2  10  10       13.80       15.49      3.88 o 
  -1  10  10       94.21       97.96      7.39 o 
   0  10  10       25.20       20.19      3.35 o 
   1  10  10       15.33       15.03      2.98 o 
   2  10  10       14.79       17.86      4.77 o 
   3  10  10        5.67        5.82      2.63 o 
  -4  11  10        0.05        0.11      3.23 o 
  -3  11  10        3.65        0.80      2.51 o 
  -2  11  10       42.55       46.78      9.65 o 
  -1  11  10       42.86       44.12      4.97 o 
   0  11  10       69.99       77.00     10.96 o 
   1  11  10       34.75       42.08      4.17 o 
   2  11  10       10.27       10.85      3.03 o 
   3  11  10        3.04        2.49      2.60 o 
  -4  12  10        1.98        3.79      3.10 o 
  -3  12  10       21.34       20.10      4.71 o 
  -2  12  10       19.12       20.68      4.29 o 
  -1  12  10        2.96        0.00      2.95 o 
   0  12  10       40.22       35.07      4.51 o 
   1  12  10       74.01       78.33      5.55 o 
   2  12  10        1.49        2.51      4.69 o 
   3  12  10        3.19        8.56      2.97 o 
  -3  13  10        0.20        2.62      3.54 o 
  -2  13  10        2.04        2.26      3.37 o 
  -1  13  10        0.70        0.00      2.95 o 
   0  13  10        3.82        5.24      3.09 o 
   1  13  10       14.61       16.54      5.96 o 
   2  13  10        3.16        0.33      2.47 o 
   3  13  10       15.13       12.70      3.48 o 
  -3  14  10        8.37       19.20      4.55 o 
  -2  14  10       41.00       35.17     10.84 o 
  -1  14  10       86.91       80.84     14.54 o 
   0  14  10      103.74      104.49      7.04 o 
   1  14  10        0.07        0.17      2.73 o 
   2  14  10        9.55       16.26      3.52 o 
  -2  15  10        3.02        8.96      3.60 o 
  -1  15  10        0.54        5.88      3.28 o 
   0  15  10       95.31       87.01      6.98 o 
   1  15  10        1.46        0.58      2.98 o 
   2  15  10        4.67        1.20      3.26 o 
  -2  16  10       12.65       11.84      3.96 o 
  -1  16  10        3.36        2.29      5.48 o 
   0  16  10        0.13        2.34      7.27 o 
   1  16  10        0.32        7.27      3.26 o 
  -1  17  10       39.26       46.66      5.77 o 
   0  17  10        1.45        3.23      3.26 o 
   1  17  10       23.07       28.06      4.81 o 
  -5   1  11        6.10        7.92      4.77 o 
  -4   1  11       16.09       16.58      3.52 o 
  -3   1  11       19.52       15.93      2.49 o 
  -2   1  11        0.30        0.00      1.63 o 
  -1   1  11       90.13       89.91      3.29 o 
   0   1  11      298.70      330.40      5.69 o 
   1   1  11        8.37        8.29      1.40 o 
   2   1  11       48.35       51.52      3.34 o 
   3   1  11       29.66       25.37      5.14 o 
   4   1  11        0.86        3.60      4.35 o 
  -5   2  11        0.70        0.00      3.36 o 
  -4   2  11       34.17       27.95      4.59 o 
  -3   2  11        0.06        0.00      1.74 o 
  -2   2  11       37.50       39.67      3.44 o 
  -1   2  11       11.38       11.16      1.76 o 
   0   2  11       61.35       50.52      3.07 o 
   1   2  11       75.17       74.23      3.14 o 
   2   2  11        8.26        9.38      2.07 o 
   3   2  11      103.92       76.23      7.56 o 
   4   2  11       11.29        6.68      4.68 o 
  -5   3  11        0.23        0.00      3.89 o 
  -4   3  11        5.46        5.24      2.91 o 
  -3   3  11       18.68       18.41      3.30 o 
  -2   3  11       98.79       94.14      4.42 o 
  -1   3  11        1.32        0.40      1.76 o 
   0   3  11       12.41       12.89      1.87 o 
   1   3  11       71.83       88.86      3.36 o 
   2   3  11       38.60       40.22      3.82 o 
   3   3  11        2.24        0.00      2.26 o 
   4   3  11       42.38       33.99      6.17 o 
  -5   4  11        3.47        0.00      5.22 o 
  -4   4  11        6.08        9.04      3.09 o 
  -3   4  11       45.55       35.00      4.88 o 
  -2   4  11      525.51      469.39     10.70 o 
  -1   4  11        5.65        5.04      1.62 o 
   0   4  11       14.36       15.46      2.03 o 
   1   4  11       53.41       63.42      3.15 o 
   2   4  11      106.57      106.89      4.62 o 
   3   4  11        0.27        0.36      1.85 o 
   4   4  11        9.41       18.18      5.36 o 
  -4   5  11       19.57       26.01      6.02 o 
  -3   5  11       58.12       52.53      4.33 o 
  -2   5  11        0.62        0.00      2.56 o 
  -1   5  11        1.28        2.79      1.55 o 
   0   5  11       70.64       73.59      3.53 o 
   1   5  11        0.20        0.39      1.88 o 
   2   5  11        1.07        1.48      2.20 o 
   3   5  11        4.85        8.55      2.79 o 
   4   5  11        0.21        0.00      2.80 o 
  -4   6  11        5.34        4.64      2.91 o 
  -3   6  11        2.61        3.34      3.48 o 
  -2   6  11      624.66      619.32     14.89 o 
  -1   6  11       43.17       47.74      3.56 o 
   0   6  11       19.38       16.73      3.03 o 
   1   6  11        0.02        0.00      2.83 o 
   2   6  11       27.14       32.11      3.42 o 
   3   6  11        1.90        0.82      2.03 o 
   4   6  11        2.13        0.25      2.82 o 
  -4   7  11        0.37        0.61      2.69 o 
  -3   7  11        1.64        1.66      2.46 o 
  -2   7  11      127.11      124.20      6.70 o 
  -1   7  11      260.98      282.70      8.53 o 
   0   7  11        7.98        8.07      2.67 o 
   1   7  11        0.03        0.00      2.16 o 
   2   7  11       31.16       33.12      3.61 o 
   3   7  11        2.55        1.88      2.23 o 
   4   7  11        0.01        1.54      2.70 o 
  -4   8  11       17.08       14.11      3.42 o 
  -3   8  11        4.99        5.31      2.70 o 
  -2   8  11      314.51      317.79     11.50 o 
  -1   8  11      105.60      102.42      6.58 o 
   0   8  11       12.17       15.02      2.90 o 
   1   8  11        2.76        4.39      2.44 o 
   2   8  11        8.58        6.11      4.01 o 
   3   8  11        1.15        1.39      2.35 o 
   4   8  11        3.58        1.10      2.88 o 
  -4   9  11        7.97        5.39      3.24 o 
  -3   9  11        0.21        0.00      3.18 o 
  -2   9  11       83.79       88.23     11.20 o 
  -1   9  11      113.31      118.01      6.88 o 
   0   9  11       85.57       82.65      5.31 o 
   1   9  11        6.23        0.50      2.30 o 
   2   9  11        7.60       11.64      3.59 o 
   3   9  11        0.04        0.00      2.71 o 
  -4  10  11        0.55        3.04      4.34 o 
  -3  10  11        0.95        1.51      3.36 o 
  -2  10  11        0.22        0.95      2.95 o 
  -1  10  11        2.39        4.67      3.02 o 
   0  10  11       10.56       10.58      3.63 o 
   1  10  11        0.55        0.59      3.74 o 
   2  10  11       52.39       57.36      4.84 o 
   3  10  11        2.76        3.21      2.65 o 
  -3  11  11        0.49        0.00      3.43 o 
  -2  11  11       16.43       14.34      3.96 o 
  -1  11  11       74.53       78.79      6.47 o 
   0  11  11        9.66        9.41      4.65 o 
   1  11  11       10.03        7.33      2.83 o 
   2  11  11        1.56        2.06      3.91 o 
   3  11  11        4.06        4.87      2.81 o 
  -3  12  11        0.18        2.26      3.37 o 
  -2  12  11       14.42       17.63      4.29 o 
  -1  12  11        6.59       11.03      3.62 o 
   0  12  11       33.64       30.37      4.41 o 
   1  12  11       32.11       30.54      3.92 o 
   2  12  11       21.10       23.60      3.77 o 
   3  12  11        3.05        6.18      2.77 o 
  -3  13  11        3.86        7.03      3.88 o 
  -2  13  11       21.65       24.48      5.00 o 
  -1  13  11       20.27       19.47      4.06 o 
   0  13  11        3.11        3.78      5.36 o 
   1  13  11       99.94       89.89      6.26 o 
   2  13  11       11.76       14.91      3.49 o 
  -2  14  11       15.66       20.39      5.84 o 
  -1  14  11       13.14       10.61      3.77 o 
   0  14  11       24.91       23.04      4.06 o 
   1  14  11        1.87        1.45      2.92 o 
   2  14  11        1.41        0.59      2.85 o 
  -2  15  11        0.17        4.05      3.49 o 
  -1  15  11        0.26        0.24      3.34 o 
   0  15  11       88.28       88.67      7.43 o 
   1  15  11        6.30        6.43      3.37 o 
  -1  16  11        1.79        7.91      3.60 o 
   0  16  11       42.26       51.37      6.00 o 
   1  16  11        0.30        8.60      3.66 o 
  -4   0  12       19.82       12.51      4.04 o 
  -3   0  12        4.37        0.00      2.95 o 
  -2   0  12       11.64       16.02      8.10 o 
  -1   0  12      183.93      178.95      6.16 o 
   0   0  12        0.52        0.66      1.91 o 
   1   0  12       56.54       62.48      5.55 o 
   2   0  12       54.99       57.19      9.29 o 
   3   0  12        0.36        0.00      4.53 o 
   4   0  12        4.03        0.00      5.72 o 
  -4   1  12       17.40       18.67      3.71 o 
  -3   1  12        9.33       10.81      2.58 o 
  -2   1  12        0.37        0.00      1.83 o 
  -1   1  12       61.77       60.10      2.92 o 
   0   1  12      252.53      253.45      4.97 o 
   1   1  12        1.85        0.00      1.39 o 
   2   1  12       17.64       16.96      4.76 o 
   3   1  12       17.12        6.69      4.54 o 
   4   1  12        3.20        1.52      4.54 o 
  -4   2  12        8.82        8.69      3.20 o 
  -3   2  12        0.40        0.00      1.87 o 
  -2   2  12       51.55       49.52      3.50 o 
  -1   2  12      103.78      101.00      3.47 o 
   0   2  12       13.33       15.72      2.11 o 
   1   2  12       89.17       87.30      3.45 o 
   2   2  12       34.82       37.10      3.99 o 
   3   2  12        0.61        8.48      4.46 o 
   4   2  12        7.57        4.38      4.80 o 
  -4   3  12       49.04       55.10      4.89 o 
  -3   3  12        7.43        6.52      2.32 o 
  -2   3  12       16.70       20.11      2.62 o 
  -1   3  12        5.05        4.57      1.71 o 
   0   3  12        8.42       11.59      2.00 o 
   1   3  12       72.19       77.18      3.44 o 
   2   3  12        0.41        0.09      1.71 o 
   3   3  12       10.97       10.57      7.74 o 
   4   3  12        6.83        0.22      4.29 o 
  -4   4  12       11.80       11.67      3.43 o 
  -3   4  12       37.63       40.15      4.05 o 
  -2   4  12       53.88       54.28      3.66 o 
  -1   4  12       62.43       73.75      3.75 o 
   0   4  12       60.73       60.42      3.29 o 
   1   4  12        2.68        3.93      2.00 o 
   2   4  12       10.83       11.68      2.34 o 
   3   4  12       58.77       59.69      7.29 o 
   4   4  12       17.76        8.83      4.95 o 
  -4   5  12       31.23       24.22      3.89 o 
  -3   5  12       56.15       47.18      6.52 o 
  -2   5  12       52.79       53.55      4.17 o 
  -1   5  12       82.11       94.78      5.47 o 
   0   5  12      209.91      225.78      5.61 o 
   1   5  12        0.00        0.00      1.69 o 
   2   5  12        0.18        0.00      2.72 o 
   3   5  12        4.85        2.62      3.20 o 
   4   5  12       16.07        4.91      5.36 o 
  -4   6  12        1.94        2.14      2.95 o 
  -3   6  12       59.02       50.69      5.26 o 
  -2   6  12      131.64      126.63      7.58 o 
  -1   6  12      259.82      259.64      7.00 o 
   0   6  12        7.64        8.00      2.38 o 
   1   6  12        0.45        1.35      1.93 o 
   2   6  12       15.11       11.87      2.43 o 
   3   6  12        6.66        2.37      2.17 o 
  -4   7  12       10.03        7.69      3.20 o 
  -3   7  12        4.56        7.35      2.92 o 
  -2   7  12      135.84      145.77     17.63 o 
  -1   7  12      313.43      309.20      9.39 o 
   0   7  12        9.18       12.10      2.83 o 
   1   7  12        6.85        8.11      3.54 o 
   2   7  12        0.20        0.00      1.90 o 
   3   7  12        0.04        3.67      2.31 o 
  -4   8  12       14.26       17.43      3.70 o 
  -3   8  12       10.45       10.47      4.20 o 
  -2   8  12      409.96      410.42     13.54 o 
  -1   8  12      483.82      475.88     12.10 o 
   0   8  12       46.57       41.56      4.09 o 
   1   8  12        0.86        4.39      2.41 o 
   2   8  12        0.37        0.00      2.18 o 
   3   8  12        0.99        1.25      2.14 o 
  -4   9  12        0.02        0.98      2.94 o 
  -3   9  12        1.83        3.26      3.49 o 
  -2   9  12       69.10       65.57      8.46 o 
  -1   9  12      418.54      416.72     13.40 o 
   0   9  12        0.48        3.74      2.62 o 
   1   9  12       26.07       26.36      3.59 o 
   2   9  12        0.71        0.00      3.01 o 
   3   9  12        6.35        4.04      2.73 o 
  -3  10  12        5.52        8.26      4.00 o 
  -2  10  12        0.52        2.07      2.98 o 
  -1  10  12        0.05        5.81      3.19 o 
   0  10  12        0.01        0.00      2.40 o 
   1  10  12       10.91       11.37      4.36 o 
   2  10  12       29.21       32.18      4.14 o 
   3  10  12        6.89        7.23      3.04 o 
  -3  11  12       14.66       11.84      4.34 o 
  -2  11  12       10.99       11.33      3.96 o 
  -1  11  12        5.55        6.65      3.34 o 
   0  11  12      119.93      115.43      6.26 o 
   1  11  12        8.79        8.40      3.07 o 
   2  11  12        0.24        3.57      2.74 o 
  -3  12  12        0.05        0.00      3.20 o 
  -2  12  12       14.27       20.31      4.44 o 
  -1  12  12       52.89       55.12      5.83 o 
   0  12  12        0.68        2.05      2.85 o 
   1  12  12        9.09        8.87      3.81 o 
   2  12  12        3.29        4.86      3.17 o 
  -2  13  12        4.27       11.64      3.89 o 
  -1  13  12        1.27        0.00      2.92 o 
   0  13  12        0.16        0.24      2.86 o 
   1  13  12        0.30        3.40      2.76 o 
   2  13  12        0.11        0.00      2.53 o 
  -2  14  12        0.55        5.57      5.24 o 
  -1  14  12        3.89        4.17      3.28 o 
   0  14  12        0.31        0.00      2.75 o 
   1  14  12        6.79       12.15      3.72 o 
  -1  15  12        6.01        5.30      3.62 o 
   0  15  12        0.54        7.71      3.49 o 
   1  15  12        0.09        1.01      3.81 o 
  -4   1  13        0.99        2.53      2.49 o 
  -3   1  13      101.20       88.87      4.98 o 
  -2   1  13       15.37       15.24      2.47 o 
  -1   1  13       19.78       22.51      2.21 o 
   0   1  13       30.89       36.80      2.62 o 
   1   1  13       11.58       15.66      2.58 o 
   2   1  13        7.24        8.10      6.43 o 
   3   1  13        0.00        3.76      4.29 o 
  -4   2  13       10.39        7.21      3.42 o 
  -3   2  13       42.73       40.27      3.71 o 
  -2   2  13        3.99        2.61      1.99 o 
  -1   2  13        5.73        6.35      1.92 o 
   0   2  13        0.50        0.02      1.76 o 
   1   2  13      119.70      121.99      6.23 o 
   2   2  13        0.62        0.00      3.94 o 
   3   2  13        0.67        0.00      5.60 o 
  -4   3  13        1.20        3.74      2.86 o 
  -3   3  13       14.87       15.86      2.88 o 
  -2   3  13       23.08       23.01      2.85 o 
  -1   3  13       41.56       42.13      3.06 o 
   0   3  13        5.90        6.80      1.82 o 
   1   3  13        4.64        2.62      2.44 o 
   2   3  13        6.69       14.67      3.37 o 
   3   3  13        6.11        3.34      4.55 o 
  -4   4  13        0.12        0.00      3.32 o 
  -3   4  13        0.07        0.00      2.47 o 
  -2   4  13        0.04        3.35      2.48 o 
  -1   4  13       88.97       78.90      3.93 o 
   0   4  13       37.59       38.57      2.86 o 
   1   4  13        0.04        0.00      2.68 o 
   2   4  13        1.38        4.47      2.78 o 
   3   4  13       16.51        3.89      6.79 o 
  -4   5  13       11.31        0.65      4.53 o 
  -3   5  13       51.26       47.24      5.24 o 
  -2   5  13        0.00        0.00      3.69 o 
  -1   5  13       14.44       12.75      2.31 o 
   0   5  13        1.98        1.02      1.63 o 
   1   5  13       15.15       24.29      2.95 o 
   2   5  13        4.26        3.49      2.58 o 
   3   5  13        6.88        9.89      4.89 o 
  -4   6  13       12.12       16.07      5.98 o 
  -3   6  13       28.51       24.66      4.80 o 
  -2   6  13        3.36        0.00      3.19 o 
  -1   6  13      133.86      129.12      6.21 o 
   0   6  13       11.97       13.78      4.16 o 
   1   6  13       14.65       13.74      3.44 o 
   2   6  13       13.63       11.19      2.96 o 
   3   6  13        7.64       13.94      5.04 o 
  -4   7  13       10.08       12.39      4.72 o 
  -3   7  13        0.90        0.29      3.32 o 
  -2   7  13      131.76      151.11     20.97 o 
  -1   7  13       25.64       24.19      5.98 o 
   0   7  13        0.51        1.19      2.08 o 
   1   7  13        1.52        3.68      3.10 o 
   2   7  13        0.59        0.48      2.18 o 
   3   7  13        6.22       10.03      3.17 o 
  -3   8  13       26.97       38.75      5.81 o 
  -2   8  13       21.69       23.67      4.68 o 
  -1   8  13      298.82      286.55     10.31 o 
   0   8  13       18.85       18.07      2.81 o 
   1   8  13        6.86        6.29      2.55 o 
   2   8  13        0.30        0.00      2.07 o 
   3   8  13        3.76       12.46      5.94 o 
  -3   9  13        0.12        1.97      3.93 o 
  -2   9  13       11.83       16.50      4.20 o 
  -1   9  13      150.63      158.33      8.28 o 
   0   9  13        7.22        1.19      2.50 o 
   1   9  13        0.99        1.08      2.28 o 
   2   9  13        0.24        0.31      2.48 o 
  -3  10  13        2.02        3.12      6.20 o 
  -2  10  13        0.04        0.00      3.11 o 
  -1  10  13        4.39        7.20      3.81 o 
   0  10  13       23.36       17.46      3.40 o 
   1  10  13       11.06       13.28      3.23 o 
   2  10  13       22.21       28.99      3.96 o 
  -3  11  13        1.73        1.19      3.54 o 
  -2  11  13       15.31       14.04      4.03 o 
  -1  11  13       11.67       13.15      3.66 o 
   0  11  13      102.51       91.04      6.07 o 
   1  11  13        1.16        1.08      3.17 o 
   2  11  13        2.03        5.43      2.96 o 
  -2  12  13        2.66        7.02      3.53 o 
  -1  12  13        4.39       10.30      3.60 o 
   0  12  13       19.49       22.52      5.72 o 
   1  12  13        0.38        1.76      3.78 o 
   2  12  13       18.84       24.86      4.08 o 
  -2  13  13        3.87       14.08      4.29 o 
  -1  13  13       21.04       15.39      3.86 o 
   0  13  13        8.17        7.91      3.36 o 
   1  13  13        9.95        8.40      3.28 o 
  -1  14  13        0.89        0.00      3.11 o 
   0  14  13        3.76        6.43      6.20 o 
  -4   0  14        2.78       10.73      4.29 o 
  -3   0  14       34.60       36.14      5.29 o 
  -2   0  14      110.10      100.31      6.93 o 
  -1   0  14       12.27       15.11      5.14 o 
   0   0  14        0.01        2.32      2.91 o 
   1   0  14       19.60       21.08      4.41 o 
   2   0  14       34.21       12.87      7.15 o 
   3   0  14        0.54        0.95      6.67 o 
  -4   1  14        4.26        1.04      2.59 o 
  -3   1  14        8.34        8.44      2.71 o 
  -2   1  14        0.21        0.00      1.92 o 
  -1   1  14       28.15       28.54      2.72 o 
   0   1  14       11.12       11.77      2.49 o 
   1   1  14       36.36       34.72      6.67 o 
   2   1  14        7.80        2.57      4.44 o 
   3   1  14        3.49        0.71      4.55 o 
  -4   2  14        8.57        7.10      3.98 o 
  -3   2  14        9.36        8.53      3.65 o 
  -2   2  14        0.00        0.00      1.83 o 
  -1   2  14        6.58        7.59      2.29 o 
   0   2  14       44.31       40.07      2.90 o 
   1   2  14        6.56        9.66      3.15 o 
   2   2  14        7.47        2.69      4.17 o 
   3   2  14        0.34        0.00      4.12 o 
  -4   3  14        0.17        1.28      3.25 o 
  -3   3  14        5.28        0.36      3.27 o 
  -2   3  14        4.00        5.63      2.64 o 
  -1   3  14        2.88        5.68      2.16 o 
   0   3  14        0.48        0.64      2.08 o 
   1   3  14        5.11       12.30      3.29 o 
   2   3  14       69.82       62.38      7.65 o 
   3   3  14        1.42        3.18      9.53 o 
  -3   4  14        8.85       16.41      5.00 o 
  -2   4  14        4.99        5.14      3.34 o 
  -1   4  14       68.84       69.53      5.43 o 
   0   4  14        4.16        1.19      2.22 o 
   1   4  14       38.93       51.94      3.80 o 
   2   4  14       14.89       18.41      5.36 o 
   3   4  14        0.63        5.87      4.78 o 
  -3   5  14       15.54       16.16      4.65 o 
  -2   5  14       26.92       26.85      4.61 o 
  -1   5  14        1.27        2.27      2.08 o 
   0   5  14       34.25       40.79      3.51 o 
   1   5  14        0.02        2.38      2.11 o 
   2   5  14        7.12        7.74      3.25 o 
   3   5  14        1.83        0.00      4.55 o 
  -3   6  14        0.02        0.00      3.26 o 
  -2   6  14       24.08       23.92      4.52 o 
  -1   6  14       12.25       12.52      3.28 o 
   0   6  14      103.16      110.71      5.05 o 
   1   6  14        4.21        6.93      2.33 o 
   2   6  14        0.48        1.66      2.89 o 
   3   6  14        0.67        5.91      5.05 o 
  -3   7  14        0.06        0.30      3.55 o 
  -2   7  14        0.85        2.78      3.36 o 
  -1   7  14       24.06       35.16      4.22 o 
   0   7  14       83.57       89.35      4.87 o 
   1   7  14        0.82        1.58      2.07 o 
   2   7  14        4.75        2.31      2.33 o 
  -3   8  14       19.97       19.94      4.95 o 
  -2   8  14       19.67       21.63      4.54 o 
  -1   8  14      227.94      219.07      8.63 o 
   0   8  14        4.60        7.13      2.56 o 
   1   8  14        2.19        2.42      2.32 o 
   2   8  14        0.38        4.44      2.89 o 
  -3   9  14        0.17        0.00      3.32 o 
  -2   9  14        0.62        1.64      3.11 o 
  -1   9  14       95.63       97.07      7.32 o 
   0   9  14       51.34       53.57      4.20 o 
   1   9  14        0.10        0.80      2.27 o 
   2   9  14        1.40        3.48      2.33 o 
  -2  10  14        6.56       12.36      4.17 o 
  -1  10  14        3.02        0.00      5.12 o 
   0  10  14        9.24        7.25      2.83 o 
   1  10  14        1.92        5.74      2.85 o 
   2  10  14        2.33        6.19      2.68 o 
  -2  11  14        1.68        0.85      4.65 o 
  -1  11  14        0.45        4.91      3.28 o 
   0  11  14        2.71        4.63      2.68 o 
   1  11  14        0.09        4.55      2.83 o 
  -1  12  14        4.52        3.39      3.19 o 
   0  12  14        9.76       10.80      4.65 o 
   1  12  14        2.76        6.49      3.78 o 
   0  13  14        0.31        4.35      3.32 o 
  -3   1  15        0.41        0.00      2.24 o 
  -2   1  15       41.20       40.25      4.88 o 
  -1   1  15        3.47        2.63      2.98 o 
   0   1  15        0.46        0.88      2.20 o 
   1   1  15        3.73        6.45      5.60 o 
   2   1  15        2.53        0.00      5.84 o 
  -3   2  15        8.67        5.59      3.46 o 
  -2   2  15       22.79       22.53      3.56 o 
  -1   2  15        0.03        1.60      2.29 o 
   0   2  15        0.05        5.41      2.43 o 
   1   2  15        4.66        1.03      2.81 o 
   2   2  15        6.58        7.29      9.06 o 
  -3   3  15        7.58        7.25      3.20 o 
  -2   3  15        2.47        3.61      2.76 o 
  -1   3  15        8.28       10.94      2.86 o 
   0   3  15        2.33        5.16      3.05 o 
   1   3  15      105.70      100.64      6.58 o 
   2   3  15        0.00        1.73      4.54 o 
  -3   4  15        8.75       11.65      4.46 o 
  -2   4  15       13.30       14.68      3.34 o 
  -1   4  15       11.81       14.70      2.78 o 
   0   4  15        3.18        4.38      2.29 o 
   1   4  15       29.30       30.34      4.52 o 
   2   4  15        1.15        0.00      4.46 o 
  -3   5  15        6.54        6.84      4.03 o 
  -2   5  15        7.73        4.47      4.05 o 
  -1   5  15        2.99        4.18      2.35 o 
   0   5  15       77.93       81.16      6.16 o 
   1   5  15        0.46        5.48      3.22 o 
   2   5  15       14.23       17.91      6.67 o 
  -3   6  15        0.67        0.00      3.70 o 
  -2   6  15        3.38        4.68      3.11 o 
  -1   6  15       26.92       33.77      5.43 o 
   0   6  15      241.49      248.73      7.45 o 
   1   6  15       14.50       14.10      2.79 o 
   2   6  15        2.10        4.34      4.63 o 
  -2   7  15        0.69        2.88      5.72 o 
  -1   7  15      253.32      240.24      8.65 o 
   0   7  15       22.11       25.93      3.30 o 
   1   7  15        3.64        2.09      2.29 o 
   2   7  15        2.66        3.59      4.10 o 
  -2   8  15       39.40       50.34      6.07 o 
  -1   8  15       21.07       27.27      3.99 o 
   0   8  15       40.67       37.50      3.78 o 
   1   8  15        1.77        2.07      2.61 o 
  -2   9  15        0.91        6.43      3.54 o 
  -1   9  15       22.25       29.12      5.12 o 
   0   9  15       56.72       64.29      5.35 o 
   1   9  15        2.58        3.24      2.58 o 
  -1  10  15       20.53       25.92      4.63 o 
   0  10  15       30.70       31.85      4.57 o 
   1  10  15        4.16        5.83      2.62 o 
  -1  11  15        0.64        7.38      4.41 o 
   0  11  15       17.07       22.73      3.91 o 
  -3   0  16        2.97        3.34      5.48 o 
  -2   0  16       44.89       39.08      8.34 o 
  -1   0  16       95.88       99.37     10.96 o 
   0   0  16       16.77       15.25      7.74 o 
   1   0  16        5.19        0.48      6.43 o 
   2   0  16        0.49        4.05      6.91 o 
  -3   1  16       23.44       26.17      4.12 o 
  -2   1  16        8.35        7.45      3.62 o 
  -1   1  16        2.08        3.98      3.69 o 
   0   1  16        0.02        1.90      2.44 o 
   1   1  16        2.48        2.64      4.88 o 
   2   1  16       29.89       24.61      6.40 o 
  -2   2  16        7.58        9.02      3.02 o 
  -1   2  16        0.14        0.00      2.86 o 
   0   2  16        6.62        5.45      3.38 o 
   1   2  16       11.38        7.51      5.06 o 
   2   2  16        0.05        6.58      5.02 o 
  -2   3  16        2.85        3.72      2.70 o 
  -1   3  16       11.56        9.91      3.60 o 
   0   3  16        0.43        0.00      2.96 o 
   1   3  16       17.55       13.79      5.19 o 
   2   3  16        0.15        3.23      4.68 o 
  -2   4  16        1.53        0.94      2.64 o 
  -1   4  16        9.72        9.31      2.90 o 
   0   4  16       10.30       13.33      5.57 o 
   1   4  16       24.19       29.76      5.12 o 
  -2   5  16        1.30        4.09      3.32 o 
  -1   5  16        6.21        2.80      2.43 o 
   0   5  16       12.05        5.89      3.46 o 
   1   5  16        0.00        1.19      4.94 o 
  -2   6  16        4.57        9.04      8.10 o 
  -1   6  16        2.32        4.65      5.00 o 
   0   6  16        4.17        4.68      2.43 o 
   1   6  16        0.43        3.21      3.38 o 
  -2   7  16        4.38        7.88      3.86 o 
  -1   7  16       11.58       20.61      4.34 o 
   0   7  16        0.72        2.40      3.77 o 
   1   7  16        2.45        3.51      3.25 o 
  -1   8  16        7.14        7.11      4.29 o 
   0   8  16       11.14       17.01      3.40 o 
   0   9  16       27.89       26.39      3.96 o 
  -2   1  17        5.98        7.72      3.96 o 
  -1   1  17        0.02        3.46      3.43 o 
   0   1  17        0.64        4.09      3.17 o 
   1   1  17        0.97        0.00      4.63 o 
  -2   2  17        0.14        1.67      3.37 o 
  -1   2  17        7.92       10.33      3.53 o 
   0   2  17        0.40        5.46      3.64 o 
   1   2  17        0.67        0.00      4.61 o 
  -1   3  17        7.37        5.68      3.45 o 
   0   3  17        0.16        3.01      3.68 o 
   1   3  17        1.63        0.00      4.95 o 
  -1   4  17        1.84        3.10      5.00 o 
   0   4  17        1.28        2.65      3.70 o 
  -1   5  17        2.12        6.20      5.48 o 
   0   5  17       10.77       10.85      4.45 o 
                                                 
